# Supplementary material for: 3-(4-Meth­oxy­phen­yl)-6,7-dihydro-1H-furo[3,4-c]pyran-4(3H)-one
Source: Acta Crystallogr Sect E Struct Rep Online. 2012 Nov 24;68(Pt 12):o3451. doi: 10.1107/S160053681204723X (PMC3589028; doi:10.1107/S160053681204723X)
Supplement: Supplementary file 1 [file e-68-o3451-sup1.cif]

##############################################################################
#                                                                            #
# This CIF contains the data in a paper accepted for publication in          #
# Acta Crystallographica Section E. It conforms to the requirements of       #
# Notes for Authors for Acta Crystallographica Section E, and has been       #
# peer reviewed under the auspices of the IUCr Commission on Journals.       #
#                                                                            #
# Full details of the Crystallographic Information File format               #
# are given in the paper "The Crystallographic Information File (CIF):       #
# a New Standard Archive File for Crystallography" by S. R. Hall, F. H.      #
# Allen and I. D. Brown [Acta Cryst. (1991), A47, 655-685].                  #
#                                                                            #
# The current version of the core CIF dictionary is obtainable from          #
# ftp://ftp.iucr.org/pub/cif_core.dic.                                       #
#                                                                            #
# Software is freely available for graphical display of the structure(s)     #
# in this CIF. For information consult the CIF software page                 #
# http://www.iucr.org/resources/cif/software.                                #
#                                                                            #
# This file may be used for bona fide research purposes within the           #
# scientific community so long as proper attribution is given to the journal # 
# article from which it was obtained.                                        #
#                                                                            #
##############################################################################
data_I
_audit_creation_method     SHELXL-97
_chemical_name_systematic
;
3-(4-Methoxyphenyl)-6,7-dihydro-1<i>H</i>-furo[3,4-<i>c</i>]pyran-4(3<i>H</i>)
-one
;
_chemical_name_common     ?
_chemical_formula_moiety     'C14 H14 O4'
_chemical_formula_sum     'C14 H14 O4'
_chemical_formula_iupac     'C14 H14 O4'
_chemical_formula_weight     246.25
_chemical_melting_point     ?
_symmetry_cell_setting     monoclinic
_symmetry_space_group_name_H-M     'P 21/n'
_symmetry_space_group_name_Hall     '-P 2yn'
loop_
    _symmetry_equiv_pos_as_xyz
    'x, y, z'
    '-x+1/2, y+1/2, -z+1/2'
    '-x, -y, -z'
    'x-1/2, -y-1/2, z-1/2'
_cell_length_a     7.240(3)
_cell_length_b     8.635(4)
_cell_length_c     19.545(8)
_cell_angle_alpha     90.00
_cell_angle_beta     97.352(6)
_cell_angle_gamma     90.00
_cell_volume     1212.0(9)
_cell_formula_units_Z     4
_cell_measurement_reflns_used     735
_cell_measurement_theta_min     2.582
_cell_measurement_theta_max     24.327
_cell_measurement_temperature     293(2)
_exptl_crystal_description     prism
_exptl_crystal_colour     colorless
_exptl_crystal_size_max     0.25
_exptl_crystal_size_mid     0.25
_exptl_crystal_size_min     0.20
_exptl_crystal_density_diffrn     1.350
_exptl_crystal_density_meas     ?
_exptl_crystal_density_method     'not measured'
_exptl_crystal_F_000     520
_exptl_absorpt_coefficient_mu     0.099
_exptl_absorpt_correction_type     multi-scan
_exptl_absorpt_process_details     '(SADABS; Bruker, 2002)'
_exptl_absorpt_correction_T_min     0.9757
_exptl_absorpt_correction_T_max     0.9805
_exptl_special_details     ?
_diffrn_ambient_temperature     293(2)
_diffrn_radiation_type     MoK\a
_diffrn_radiation_wavelength     0.71073
_diffrn_radiation_source     'fine-focus sealed tube'
_diffrn_radiation_monochromator     graphite
_diffrn_measurement_device_type     'Bruker SMART CCD'
_diffrn_measurement_method     'phi and omega scans'
_diffrn_detector_area_resol_mean     ?
_diffrn_reflns_number     4872
_diffrn_reflns_av_R_equivalents     0.1040
_diffrn_reflns_av_sigmaI/netI     0.0797
_diffrn_reflns_theta_min     2.58
_diffrn_reflns_theta_max     25.01
_diffrn_reflns_theta_full     25.01
_diffrn_measured_fraction_theta_max     0.995
_diffrn_measured_fraction_theta_full     0.995
_diffrn_reflns_limit_h_min     -8
_diffrn_reflns_limit_h_max     7
_diffrn_reflns_limit_k_min     -10
_diffrn_reflns_limit_k_max     10
_diffrn_reflns_limit_l_min     -23
_diffrn_reflns_limit_l_max     19
_refine_special_details
;
Refinement of <i>F</i>^2^ against ALL reflections. The weighted <i>R</i>-factor
<i>wR</i> and goodness of fit <i>S</i> are based on <i>F</i>^2^, conventional
<i>R</i>-factors <i>R</i> are based on <i>F</i>, with <i>F</i> set to zero for
negative <i>F</i>^2^. The threshold expression of <i>F</i>^2^ >
\s(<i>F</i>^2^) is used only for calculating <i>R</i>-factors(gt) <i>etc</i>.
and is not relevant to the choice of reflections for refinement.
<i>R</i>-factors based on <i>F</i>^2^ are statistically about twice as large
as those based on <i>F</i>, and <i>R</i>- factors based on ALL data will be
even larger.
;
_reflns_number_total     2127
_reflns_number_gt     1494
_reflns_threshold_expression     I>2\s(I)
_refine_ls_structure_factor_coef     Fsqd
_refine_ls_matrix_type     full
_refine_ls_R_factor_all     0.0907
_refine_ls_R_factor_gt     0.0737
_refine_ls_wR_factor_gt     0.2109
_refine_ls_wR_factor_ref     0.2265
_refine_ls_goodness_of_fit_ref     1.062
_refine_ls_restrained_S_all     1.072
_refine_ls_number_reflns     2127
_refine_ls_number_parameters     164
_refine_ls_number_restraints     6
_refine_ls_hydrogen_treatment     constr
_refine_ls_weighting_scheme     calc
_refine_ls_weighting_details
                 'calc w=1/[\s^2^(Fo^2^)+(0.1396P)^2^] where P=(Fo^2^+2Fc^2^)/3'
_atom_sites_solution_hydrogens     geom
_atom_sites_solution_primary     direct
_atom_sites_solution_secondary     difmap
_refine_ls_shift/su_max     0.001
_refine_ls_shift/su_mean     0.000
_refine_diff_density_max     0.545
_refine_diff_density_min     -0.307
_refine_ls_extinction_method     none
_refine_ls_extinction_coef     ?
loop_
    _atom_type_symbol
    _atom_type_description
    _atom_type_scat_dispersion_real
    _atom_type_scat_dispersion_imag
    _atom_type_scat_source
    'C' 'C' 0.0033 0.0016
                         'International Tables Vol C Tables 4.2.6.8 and 6.1.1.4'
    'H' 'H' 0.0000 0.0000
                         'International Tables Vol C Tables 4.2.6.8 and 6.1.1.4'
    'O' 'O' 0.0106 0.0060
                         'International Tables Vol C Tables 4.2.6.8 and 6.1.1.4'
_computing_data_collection     'SMART (Bruker, 2002)'
_computing_cell_refinement     'SAINT (Bruker, 2002)'
_computing_data_reduction     'SAINT (Bruker, 2002)'
_computing_structure_solution     'SHELXS97 (Sheldrick, 2008)'
_computing_structure_refinement     'SHELXL97 (Sheldrick, 2008)'
_computing_molecular_graphics     'SHELXTL (Sheldrick, 2008)'
_computing_publication_material     'SHELXTL (Sheldrick, 2008)'
loop_
    _atom_site_type_symbol
    _atom_site_label
    _atom_site_fract_x
    _atom_site_fract_y
    _atom_site_fract_z
    _atom_site_U_iso_or_equiv
    _atom_site_adp_type
    _atom_site_calc_flag
    _atom_site_refinement_flags
    _atom_site_occupancy
    _atom_site_symmetry_multiplicity
    _atom_site_disorder_assembly
    _atom_site_disorder_group
    O O1 0.3995(3) 0.6361(2) 0.04179(10) 0.0677(6) Uani d . 1 1 . .
    O O2 0.5812(3) 0.8161(3) 0.00885(11) 0.0771(7) Uani d . 1 1 . .
    O O3 0.9242(3) 0.4487(2) 0.14388(12) 0.0777(7) Uani d . 1 1 . .
    O O4 0.2905(3) 0.5087(3) 0.33985(12) 0.0800(7) Uani d . 1 1 . .
    C C1 0.5550(4) 0.6850(3) 0.04378(13) 0.0541(7) Uani d . 1 1 . .
    C C2 0.7206(3) 0.6116(3) 0.07879(13) 0.0542(7) Uani d . 1 1 . .
    C C3 0.7270(3) 0.4668(3) 0.12146(15) 0.0569(7) Uani d . 1 1 . .
    H H3 0.6841 0.3796 0.0915 0.068 Uiso calc R 1 1 . .
    C C4 1.0291(4) 0.5583(4) 0.1116(2) 0.0805(10) Uani d . 1 1 . .
    H H4A 1.1033 0.5076 0.0803 0.097 Uiso calc R 1 1 . .
    H H4B 1.1116 0.6153 0.1457 0.097 Uiso calc R 1 1 . .
    C C5 0.8909(4) 0.6629(3) 0.07366(15) 0.0622(8) Uani d . 1 1 . .
    C C6 0.9218(4) 0.8021(4) 0.03314(19) 0.0838(10) Uani d . 1 1 . .
    H H6A 1.0260 0.8605 0.0563 0.101 Uiso calc R 1 1 . .
    H H6B 0.9517 0.7719 -0.0120 0.101 Uiso calc R 1 1 . .
    C C7 0.7547(6) 0.8987(5) 0.0253(3) 0.1143(15) Uani d U 1 1 . .
    H H7A 0.7502 0.9555 0.0679 0.137 Uiso calc R 1 1 . .
    H H7B 0.7654 0.9740 -0.0108 0.137 Uiso calc R 1 1 . .
    C C8 0.6177(3) 0.4702(3) 0.18107(14) 0.0525(7) Uani d . 1 1 . .
    C C9 0.4688(4) 0.3726(3) 0.18314(15) 0.0593(7) Uani d . 1 1 . .
    H H9 0.4417 0.2997 0.1483 0.071 Uiso calc R 1 1 . .
    C C10 0.3579(4) 0.3798(3) 0.23563(16) 0.0646(8) Uani d . 1 1 . .
    H H10 0.2584 0.3119 0.2360 0.077 Uiso calc R 1 1 . .
    C C11 0.3952(4) 0.4871(3) 0.28691(15) 0.0593(7) Uani d . 1 1 . .
    C C12 0.5476(4) 0.5848(3) 0.28669(16) 0.0657(8) Uani d . 1 1 . .
    H H12 0.5769 0.6556 0.3223 0.079 Uiso calc R 1 1 . .
    C C13 0.6550(4) 0.5765(3) 0.23382(15) 0.0613(8) Uani d . 1 1 . .
    H H13 0.7550 0.6439 0.2335 0.074 Uiso calc R 1 1 . .
    C C14 0.1150(5) 0.4338(5) 0.33449(19) 0.0881(11) Uani d . 1 1 . .
    H H14A 0.0466 0.4550 0.2901 0.132 Uiso calc R 1 1 . .
    H H14B 0.0464 0.4716 0.3699 0.132 Uiso calc R 1 1 . .
    H H14C 0.1330 0.3241 0.3398 0.132 Uiso calc R 1 1 . .
loop_
    _atom_site_aniso_label
    _atom_site_aniso_U_11
    _atom_site_aniso_U_22
    _atom_site_aniso_U_33
    _atom_site_aniso_U_12
    _atom_site_aniso_U_13
    _atom_site_aniso_U_23
    O1 0.0474(11) 0.0838(13) 0.0720(13) 0.0007(9) 0.0075(9) -0.0005(10)
    O2 0.0686(13) 0.0824(14) 0.0777(14) -0.0039(10) -0.0007(11) 0.0275(11)
    O3 0.0481(11) 0.0835(13) 0.1019(17) 0.0080(9) 0.0110(11) 0.0278(12)
    O4 0.0760(15) 0.0989(16) 0.0681(14) -0.0059(12) 0.0208(11) 0.0058(11)
    C1 0.0532(16) 0.0636(15) 0.0458(14) -0.0009(12) 0.0077(11) -0.0025(12)
    C2 0.0493(14) 0.0612(14) 0.0532(15) -0.0073(11) 0.0109(12) -0.0019(12)
    C3 0.0467(14) 0.0597(14) 0.0643(16) -0.0031(11) 0.0076(12) 0.0027(13)
    C4 0.0480(16) 0.091(2) 0.103(2) -0.0051(14) 0.0124(16) 0.0236(19)
    C5 0.0490(15) 0.0732(17) 0.0647(17) -0.0080(12) 0.0085(12) 0.0031(14)
    C6 0.067(2) 0.098(2) 0.086(2) -0.0250(17) 0.0082(17) 0.0274(19)
    C7 0.092(3) 0.104(3) 0.144(4) -0.017(2) 0.006(3) 0.053(3)
    C8 0.0444(14) 0.0499(12) 0.0615(16) -0.0012(10) 0.0007(12) 0.0103(12)
    C9 0.0571(16) 0.0583(14) 0.0620(16) -0.0110(12) 0.0051(13) 0.0006(13)
    C10 0.0543(15) 0.0695(16) 0.0691(18) -0.0151(13) 0.0048(13) 0.0096(15)
    C11 0.0540(16) 0.0656(15) 0.0590(17) 0.0025(12) 0.0095(13) 0.0131(13)
    C12 0.0650(17) 0.0652(16) 0.0653(17) -0.0068(13) 0.0018(14) -0.0034(14)
    C13 0.0507(15) 0.0629(15) 0.0696(18) -0.0127(12) 0.0058(13) 0.0028(14)
    C14 0.068(2) 0.114(3) 0.087(2) -0.0002(18) 0.0279(18) 0.022(2)
_geom_special_details
;
All e.s.d.'s (except the e.s.d. in the dihedral angle between two l.s. planes)
are estimated using the full covariance matrix. The cell e.s.d.'s are taken
into account individually in the estimation of e.s.d.'s in distances, angles
and torsion angles; correlations between e.s.d.'s in cell parameters are only
used when they are defined by crystal symmetry. An approximate (isotropic)
treatment of cell e.s.d.'s is used for estimating e.s.d.'s involving l.s.
planes.
;
loop_
    _geom_bond_atom_site_label_1
    _geom_bond_atom_site_label_2
    _geom_bond_site_symmetry_2
    _geom_bond_distance
    _geom_bond_publ_flag
    O1 C1 . 1.198(3) ?
    O2 C1 . 1.348(3) ?
    O2 C7 . 1.445(4) ?
    O3 C4 . 1.411(4) ?
    O3 C3 . 1.447(3) ?
    O4 C11 . 1.371(4) ?
    O4 C14 . 1.418(4) ?
    C1 C2 . 1.448(4) ?
    C2 C5 . 1.326(4) ?
    C2 C3 . 1.501(4) ?
    C3 C8 . 1.490(4) ?
    C3 H3 . 0.9800 ?
    C4 C5 . 1.476(4) ?
    C4 H4A . 0.9700 ?
    C4 H4B . 0.9700 ?
    C5 C6 . 1.472(4) ?
    C6 C7 . 1.461(5) ?
    C6 H6A . 0.9700 ?
    C6 H6B . 0.9700 ?
    C7 H7A . 0.9700 ?
    C7 H7B . 0.9700 ?
    C8 C9 . 1.374(4) ?
    C8 C13 . 1.381(4) ?
    C9 C10 . 1.383(4) ?
    C9 H9 . 0.9300 ?
    C10 C11 . 1.366(4) ?
    C10 H10 . 0.9300 ?
    C11 C12 . 1.390(4) ?
    C12 C13 . 1.372(4) ?
    C12 H12 . 0.9300 ?
    C13 H13 . 0.9300 ?
    C14 H14A . 0.9600 ?
    C14 H14B . 0.9600 ?
    C14 H14C . 0.9600 ?
loop_
    _geom_angle_atom_site_label_1
    _geom_angle_atom_site_label_2
    _geom_angle_atom_site_label_3
    _geom_angle_site_symmetry_1
    _geom_angle_site_symmetry_3
    _geom_angle
    _geom_angle_publ_flag
    C1 O2 C7 . . 118.5(2) ?
    C4 O3 C3 . . 111.1(2) ?
    C11 O4 C14 . . 117.3(3) ?
    O1 C1 O2 . . 118.2(2) ?
    O1 C1 C2 . . 125.4(3) ?
    O2 C1 C2 . . 116.4(2) ?
    C5 C2 C1 . . 122.7(3) ?
    C5 C2 C3 . . 111.0(2) ?
    C1 C2 C3 . . 126.3(2) ?
    O3 C3 C8 . . 111.6(2) ?
    O3 C3 C2 . . 102.55(19) ?
    C8 C3 C2 . . 115.9(2) ?
    O3 C3 H3 . . 108.9 ?
    C8 C3 H3 . . 108.9 ?
    C2 C3 H3 . . 108.9 ?
    O3 C4 C5 . . 105.4(2) ?
    O3 C4 H4A . . 110.7 ?
    C5 C4 H4A . . 110.7 ?
    O3 C4 H4B . . 110.7 ?
    C5 C4 H4B . . 110.7 ?
    H4A C4 H4B . . 108.8 ?
    C2 C5 C6 . . 121.4(3) ?
    C2 C5 C4 . . 109.5(3) ?
    C6 C5 C4 . . 129.1(2) ?
    C7 C6 C5 . . 110.0(3) ?
    C7 C6 H6A . . 109.7 ?
    C5 C6 H6A . . 109.7 ?
    C7 C6 H6B . . 109.7 ?
    C5 C6 H6B . . 109.7 ?
    H6A C6 H6B . . 108.2 ?
    O2 C7 C6 . . 115.2(3) ?
    O2 C7 H7A . . 108.5 ?
    C6 C7 H7A . . 108.5 ?
    O2 C7 H7B . . 108.5 ?
    C6 C7 H7B . . 108.5 ?
    H7A C7 H7B . . 107.5 ?
    C9 C8 C13 . . 117.7(3) ?
    C9 C8 C3 . . 120.6(2) ?
    C13 C8 C3 . . 121.6(2) ?
    C8 C9 C10 . . 121.8(3) ?
    C8 C9 H9 . . 119.1 ?
    C10 C9 H9 . . 119.1 ?
    C11 C10 C9 . . 119.7(3) ?
    C11 C10 H10 . . 120.1 ?
    C9 C10 H10 . . 120.1 ?
    C10 C11 O4 . . 124.7(3) ?
    C10 C11 C12 . . 119.4(3) ?
    O4 C11 C12 . . 115.9(3) ?
    C13 C12 C11 . . 119.8(3) ?
    C13 C12 H12 . . 120.1 ?
    C11 C12 H12 . . 120.1 ?
    C12 C13 C8 . . 121.5(3) ?
    C12 C13 H13 . . 119.3 ?
    C8 C13 H13 . . 119.3 ?
    O4 C14 H14A . . 109.5 ?
    O4 C14 H14B . . 109.5 ?
    H14A C14 H14B . . 109.5 ?
    O4 C14 H14C . . 109.5 ?
    H14A C14 H14C . . 109.5 ?
    H14B C14 H14C . . 109.5 ?
data_New_Global_Publ_Block
_journal_date_recd_electronic     2012-11-13
_journal_date_accepted     2012-11-16
_journal_name_full     'Acta Crystallographica, Section E'
_journal_year     2012
_journal_volume     68
_journal_issue     12
_journal_page_first     o3451
_journal_page_last     o3451
_journal_paper_category     QO
_journal_paper_doi     10.1107/S160053681204723X
_journal_coeditor_code     HB6991
_publ_contact_author_name     'Jingyi Zhang'
_publ_contact_author_address
;
Department of Pharmmacy, General Hospital of Shenyang
Military Command,
 Shenyang 110016, China
;
_publ_contact_author_email     'hu829Zh213@yahoo.com.cn, sgsgb@126.com'
_publ_contact_author_fax     ?
_publ_contact_author_phone     ?
_publ_section_title
;\
3-(4-Methoxyphenyl)-6,7-dihydro-1<i>H</i>-furo[3,4-<i>c</i>]pyran-4(3<i>H</i>)\
-one
;
_publ_section_title_footnote     .
loop_
    _publ_author_name
    _publ_author_footnote
    _publ_author_address
    'Zhang, Jingyi' .
;
Department of Pharmacy, General Hospital of Shenyang Military Command,
Shenyang 110016, People's Republic of China
;
    'An, Ye' .
;
Department of Pharmacy, General Hospital of Shenyang Military Command,
Shenyang 110016, People's Republic of China
;
    'Zhang, Yikai' .
;
Department of Medicinal Chemistry, School of Pharmacy,
Second Military Medical University, Shanghai 200433
People's Republic of China
;
    'Shi, Guobing' .
;
Department of Pharmacy, General Hospital of Shenyang Military Command,
Shenyang 110016, People's Republic of China
;
_publ_section_synopsis     .
