# Supplementary material for: 3-(4-Meth­oxy­phen­yl)-6,7-dihydro-1H-furo[3,4-c]pyran-4(3H)-one
Source: Acta Crystallogr Sect E Struct Rep Online. 2012 Nov 24;68(Pt 12):o3451. doi: 10.1107/S160053681204723X (PMC3589028; doi:10.1107/S160053681204723X)
Supplement: Supplementary file 3 [file e-68-o3451-Isup4.hkl]

# 
# h,k,l, Fc-squared, Fo-squared, sigma(Fo-squared) and status flag 
# 
data_I
_shelx_title ' f91215c in P2(1)/n' 
_shelx_refln_list_code          4 
_shelx_F_calc_maximum      117.71 
_exptl_crystal_F_000       520.00 
_reflns_d_resolution_high  0.8407 
 
loop_ 
 _symmetry_equiv_pos_as_xyz 
 'x, y, z' 
 '-x+1/2, y+1/2, -z+1/2' 
 '-x, -y, -z' 
 'x-1/2, -y-1/2, z-1/2' 
 
_cell_length_a     7.2405 
_cell_length_b     8.6351 
_cell_length_c    19.5451 
_cell_angle_alpha  90.000 
_cell_angle_beta   97.352 
_cell_angle_gamma  90.000 
 
_shelx_F_squared_multiplier     1.000 
 
loop_ 
 _refln_index_h 
 _refln_index_k 
 _refln_index_l 
 _refln_F_squared_calc 
 _refln_F_squared_meas 
 _refln_F_squared_sigma 
 _refln_observed_status 
   2   0   0     1220.30     1097.56     37.23 o 
   4   0   0      517.27      494.40     16.56 o 
   6   0   0      676.33      639.65      9.54 o 
   8   0   0        5.23        2.13      2.82 o 
   1   1   0     1777.11     1733.47    114.22 o 
   2   1   0      173.12      120.86      3.56 o 
   3   1   0     1788.70     1731.34     28.48 o 
   4   1   0       90.49      106.14     17.80 o 
   5   1   0      117.51      119.49      7.34 o 
   6   1   0      165.81      163.66      8.90 o 
   7   1   0        1.87        2.42      1.43 o 
   8   1   0       36.80       41.25      2.89 o 
   0   2   0     9362.06     8648.81     77.77 o 
   1   2   0       60.65       56.83      3.71 o 
   2   2   0     1038.31      878.87     60.05 o 
   3   2   0        4.66        3.81      0.64 o 
   4   2   0        9.46        5.87      1.61 o 
   5   2   0       78.28       68.46      7.66 o 
   6   2   0        1.39        1.13      1.35 o 
   7   2   0       52.09       52.75      5.93 o 
   8   2   0        8.71        9.66      2.58 o 
   1   3   0      612.71      598.55     31.59 o 
   2   3   0      285.42      265.92     30.40 o 
   3   3   0      644.67      595.12     69.11 o 
   4   3   0       44.60       37.10      6.35 o 
   5   3   0        0.32       -0.28      1.03 o 
   6   3   0       84.10       69.91     11.47 o 
   7   3   0        0.18       -0.23      1.83 o 
   8   3   0       34.85       33.07      3.61 o 
   0   4   0      528.79      563.77      4.67 o 
   1   4   0       29.05       21.07      1.48 o 
   2   4   0       67.10       65.92     10.50 o 
   3   4   0       83.59       66.68      7.99 o 
   4   4   0        5.74        5.44      1.03 o 
   5   4   0       76.86       65.70     10.33 o 
   6   4   0        2.16        2.26      1.21 o 
   7   4   0        0.49       -1.12      1.70 o 
   1   5   0       24.97       25.12      1.79 o 
   2   5   0       42.49       40.22      3.50 o 
   3   5   0        0.37       -0.67      0.62 o 
   4   5   0       50.19       37.78      4.07 o 
   5   5   0        2.79        2.12      1.09 o 
   6   5   0        4.66        5.56      1.89 o 
   7   5   0        6.62        5.90      2.21 o 
   0   6   0      115.07      123.96      7.07 o 
   1   6   0      201.87      207.70      5.62 o 
   2   6   0        7.51        8.91      1.06 o 
   3   6   0       11.82        8.52      1.11 o 
   4   6   0       39.57       28.08      4.08 o 
   5   6   0       38.67       38.10      8.73 o 
   6   6   0       28.72       24.46      7.00 o 
   1   7   0       76.92       68.09      3.00 o 
   2   7   0       17.58       18.75      1.63 o 
   3   7   0        4.41        2.65      1.14 o 
   4   7   0       54.51       60.46     15.57 o 
   5   7   0        2.34        2.70      1.57 o 
   6   7   0        2.49        1.08      2.37 o 
   0   8   0        1.44        3.79      1.38 o 
   1   8   0       51.24       41.45      1.62 o 
   2   8   0       31.19       24.06      2.47 o 
   3   8   0        0.14        0.46      1.20 o 
   4   8   0        1.64        1.38      1.33 o 
   5   8   0        0.96        0.72      2.05 o 
   1   9   0       46.94       39.97      1.74 o 
   2   9   0       25.07       25.01      1.94 o 
   3   9   0        1.19        0.30      2.37 o 
   4   9   0        0.12        0.29      1.53 o 
   0  10   0        1.51        2.94      1.85 o 
   1  10   0        5.26        4.26      1.32 o 
  -7   0   1       19.20       18.94      2.37 o 
  -5   0   1        4.45        3.26      1.19 o 
  -3   0   1      220.00      205.92      5.44 o 
  -1   0   1      508.50      460.03      3.81 o 
   1   0   1       87.53      119.50      3.41 o 
   3   0   1      132.23      116.03      3.07 o 
   5   0   1      124.09      117.57      3.71 o 
   7   0   1        1.09        0.84      1.63 o 
  -8   1   1       13.08       13.05      2.12 o 
  -7   1   1       16.55       16.76      2.20 o 
  -6   1   1       12.20        6.48      1.80 o 
  -5   1   1      207.41      202.97      6.23 o 
  -4   1   1       72.17       63.50      2.47 o 
  -3   1   1      193.71      155.43      6.53 o 
  -2   1   1      640.17      560.76     18.17 o 
  -1   1   1     1646.70     1827.38     61.68 o 
   0   1   1     1767.78     1866.19    123.34 o 
   1   1   1     1289.71     1511.14    143.03 o 
   2   1   1      434.32      372.31     64.32 o 
   3   1   1       77.55       57.25      6.55 o 
   4   1   1        0.18        0.20      0.77 o 
   5   1   1       97.66      100.21      9.22 o 
   6   1   1       15.05       13.10      2.40 o 
   7   1   1        9.15        9.57      1.67 o 
   8   1   1        2.73        3.81      2.21 o 
  -8   2   1       26.52       25.01      2.53 o 
  -7   2   1        7.01        3.91      1.53 o 
  -6   2   1       97.56       93.34     13.50 o 
  -5   2   1        2.37        2.97      0.91 o 
  -4   2   1      120.54      143.93     13.57 o 
  -3   2   1       94.65      104.02      1.76 o 
  -2   2   1       33.19       29.33      1.50 o 
  -1   2   1      678.47      622.65     49.54 o 
   0   2   1      206.86      169.76      8.48 o 
   1   2   1      621.18      483.62    101.94 o 
   2   2   1      193.47      190.86     30.80 o 
   3   2   1      127.09      130.82     20.52 o 
   4   2   1        6.07        6.09      0.95 o 
   5   2   1        0.36       -0.87      0.80 o 
   6   2   1      151.76      142.71     17.75 o 
   7   2   1       10.94        9.63      3.19 o 
   8   2   1        2.52        3.54      2.19 o 
  -8   3   1        1.47        2.38      2.34 o 
  -7   3   1       18.25       17.96      3.36 o 
  -6   3   1       44.56       42.72     10.83 o 
  -5   3   1        0.13       -0.26      1.01 o 
  -4   3   1       27.66       25.48      6.77 o 
  -3   3   1     1247.86     1325.23     64.94 o 
  -2   3   1      179.50      176.17     14.03 o 
  -1   3   1      405.56      477.24     13.09 o 
   0   3   1      104.81       86.90      1.33 o 
   1   3   1       21.53       10.00      2.27 o 
   2   3   1        1.74        1.12      0.38 o 
   3   3   1     1840.93     1701.44    351.47 o 
   4   3   1        3.18        3.58      0.99 o 
   5   3   1       61.99       48.59      9.29 o 
   6   3   1        9.62        8.78      1.53 o 
   7   3   1        7.00        8.87      2.20 o 
   8   3   1       10.48       15.45      3.01 o 
  -7   4   1       12.11       12.44      2.28 o 
  -6   4   1      111.45      102.56     14.56 o 
  -5   4   1        4.19        2.76      1.09 o 
  -4   4   1       20.82       17.98      2.02 o 
  -3   4   1      130.97      130.42      9.90 o 
  -2   4   1      216.33      219.39     15.58 o 
  -1   4   1      587.69      573.23      4.47 o 
   0   4   1      121.65      123.41      4.31 o 
   1   4   1      117.93      102.62      6.48 o 
   2   4   1      250.06      288.25     43.22 o 
   3   4   1       38.05       24.59     11.80 o 
   4   4   1      233.42      227.15     70.43 o 
   5   4   1        4.26        3.15      1.19 o 
   6   4   1       20.65       19.54      4.75 o 
   7   4   1        5.48        5.35      2.11 o 
  -7   5   1        0.13        0.13      1.70 o 
  -6   5   1        0.44       -0.02      1.51 o 
  -5   5   1       20.18       15.42      2.66 o 
  -4   5   1       26.47       20.84      2.35 o 
  -3   5   1       76.70       69.84      4.75 o 
  -2   5   1       65.83       52.88      6.42 o 
  -1   5   1      572.06      636.33     17.78 o 
   0   5   1      220.76      261.47      4.20 o 
   1   5   1        1.88        3.29      0.72 o 
   2   5   1       15.38       17.73      1.44 o 
   3   5   1       91.33       85.15     10.23 o 
   4   5   1        1.04        0.70      0.55 o 
   5   5   1       45.25       47.61     12.63 o 
   6   5   1       12.04       13.51      3.36 o 
   7   5   1        1.18        0.04      2.05 o 
  -6   6   1       50.68       43.33     13.57 o 
  -5   6   1        2.69        2.81      1.12 o 
  -4   6   1       25.99       24.10      3.30 o 
  -3   6   1       52.82       45.48      4.81 o 
  -2   6   1        6.92        6.97      0.84 o 
  -1   6   1        0.00       -0.23      0.65 o 
   0   6   1       62.99       52.10      2.71 o 
   1   6   1      222.95      208.17      9.34 o 
   2   6   1       64.46       57.43      5.05 o 
   3   6   1       45.03       33.27      6.40 o 
   4   6   1      161.29      140.89     28.67 o 
   5   6   1        0.01        0.81      1.37 o 
   6   6   1       32.93       33.77     11.35 o 
  -6   7   1        4.22        5.35      2.06 o 
  -5   7   1        7.24        6.49      2.22 o 
  -4   7   1       23.13       16.41      3.15 o 
  -3   7   1       40.33       39.13      3.79 o 
  -2   7   1       78.26       73.18      3.61 o 
  -1   7   1        4.45        4.56      0.76 o 
   0   7   1       34.59       37.25      2.76 o 
   1   7   1       21.08       16.80      1.25 o 
   2   7   1      137.71      122.86      8.43 o 
   3   7   1      133.09       98.85     12.35 o 
   4   7   1        2.45        1.87      1.25 o 
   5   7   1        0.01       -0.41      1.39 o 
   6   7   1        3.35        3.50      1.85 o 
  -5   8   1        0.01       -0.14      1.35 o 
  -4   8   1        0.93        0.72      1.28 o 
  -3   8   1       30.36       24.46      1.81 o 
  -2   8   1       11.43        9.33      0.99 o 
  -1   8   1       24.22       19.26      1.86 o 
   0   8   1       71.69       60.19      1.92 o 
   1   8   1       56.15       49.75      1.84 o 
   2   8   1       32.86       31.24      1.59 o 
   3   8   1       25.57       18.51      2.69 o 
   4   8   1        1.06        0.87      1.46 o 
   5   8   1        0.04        0.06      1.67 o 
  -4   9   1        0.57        0.88      1.48 o 
  -3   9   1       18.95       17.96      2.66 o 
  -2   9   1       17.65       13.62      1.26 o 
  -1   9   1        5.25        5.11      0.98 o 
   0   9   1        5.10        7.19      1.09 o 
   1   9   1      105.81       99.29      5.21 o 
   2   9   1        1.85        2.27      1.45 o 
   3   9   1        1.01        0.25      2.13 o 
   4   9   1        0.02        1.61      1.57 o 
  -1  10   1        0.34        1.75      1.03 o 
   0  10   1       45.11       35.06      1.71 o 
   1  10   1        5.26        3.96      1.48 o 
  -8   0   2       10.84        6.48      3.46 o 
  -6   0   2       24.32       27.93      2.52 o 
  -4   0   2      724.43      822.18      8.80 o 
  -2   0   2      143.68      229.20     14.29 o 
   2   0   2      621.78      681.28     14.24 o 
   4   0   2     1769.61     2037.15     29.42 o 
   6   0   2      705.91      715.64     10.23 o 
  -8   1   2        3.39        2.83      1.69 o 
  -7   1   2      229.51      202.56      5.22 o 
  -6   1   2      112.14      106.17      3.43 o 
  -5   1   2        0.00        0.70      0.84 o 
  -4   1   2       64.88       88.04      5.24 o 
  -3   1   2       88.49       93.17      2.19 o 
  -2   1   2      807.81      915.82     42.35 o 
  -1   1   2     1217.34     1335.02     56.79 o 
   0   1   2     1759.51     1514.96     56.51 o 
   1   1   2    13856.69    13311.38   1370.09 o 
   2   1   2      767.46      810.31      8.82 o 
   3   1   2      294.46      368.21     29.49 o 
   4   1   2       68.22       69.45      1.99 o 
   5   1   2        0.09       -1.27      0.89 o 
   6   1   2        2.69        0.88      1.10 o 
   7   1   2       12.94       12.15      1.80 o 
   8   1   2        0.00       -1.15      1.91 o 
  -8   2   2        0.92       -0.13      1.59 o 
  -7   2   2       47.23       42.85      5.73 o 
  -6   2   2       99.86       90.29      5.98 o 
  -5   2   2        8.38        7.60      1.36 o 
  -4   2   2       31.32       30.43      1.81 o 
  -3   2   2      595.61      681.88     40.75 o 
  -2   2   2       96.89       69.27      3.63 o 
  -1   2   2     1199.21     1156.14     55.70 o 
   0   2   2     9420.79     7437.19    823.38 o 
   1   2   2     6391.27     6297.71   1442.95 o 
   2   2   2     2041.55     1785.12    116.79 o 
   3   2   2     1133.70     1207.13    128.42 o 
   4   2   2     1241.57     1578.36    172.91 o 
   5   2   2       13.38       15.13      1.98 o 
   6   2   2       33.83       33.02      6.92 o 
   7   2   2       19.27       18.41      2.59 o 
   8   2   2        9.96       12.00      2.79 o 
  -8   3   2       32.26       31.36      6.13 o 
  -7   3   2        0.01        1.13      1.37 o 
  -6   3   2        6.90        3.90      1.53 o 
  -5   3   2       29.61       27.27      5.46 o 
  -4   3   2       37.32       49.30      4.29 o 
  -3   3   2      265.80      387.48     24.80 o 
  -2   3   2      388.28      416.61     15.54 o 
  -1   3   2      585.75      547.00     17.50 o 
   0   3   2        6.69       10.41      1.92 o 
   1   3   2     2003.32     1858.43    108.59 o 
   2   3   2     1189.90      921.14    165.26 o 
   3   3   2        0.73        2.01      0.54 o 
   4   3   2       26.18       28.84      4.75 o 
   5   3   2        2.67        3.34      1.10 o 
   6   3   2       16.63       15.53      2.28 o 
   7   3   2       45.33       45.09      7.91 o 
   8   3   2        0.77        0.75      2.09 o 
  -7   4   2       15.55       13.69      2.53 o 
  -6   4   2       58.09       50.48      8.19 o 
  -5   4   2       52.45       46.44      4.39 o 
  -4   4   2       43.83       40.15      4.69 o 
  -3   4   2       57.38       45.71      4.67 o 
  -2   4   2     1063.55     1087.84     53.26 o 
  -1   4   2       27.94       39.88      0.91 o 
   0   4   2      322.43      328.36      6.72 o 
   1   4   2      168.25      102.90     17.71 o 
   2   4   2       88.81       83.80     17.16 o 
   3   4   2        4.66        3.34      1.02 o 
   4   4   2        7.01        6.93      0.93 o 
   5   4   2        2.71        3.05      1.49 o 
   6   4   2      103.87      104.12     17.06 o 
   7   4   2       20.34       15.90      2.57 o 
  -7   5   2        7.50        4.39      1.90 o 
  -6   5   2      206.77      176.75     31.09 o 
  -5   5   2       54.47       48.61      7.93 o 
  -4   5   2       27.22       23.67      2.21 o 
  -3   5   2      140.75      125.38      7.61 o 
  -2   5   2        0.15        0.16      0.68 o 
  -1   5   2      207.99      222.55      7.95 o 
   0   5   2      400.39      436.81      9.53 o 
   1   5   2       79.67       73.94      9.65 o 
   2   5   2      125.25      105.33     10.13 o 
   3   5   2        6.28        5.73      0.81 o 
   4   5   2       32.97       30.18      4.75 o 
   5   5   2        2.23        2.11      1.47 o 
   6   5   2        7.77        6.59      2.20 o 
   7   5   2        2.53        0.61      2.15 o 
  -6   6   2        2.54        1.24      1.66 o 
  -5   6   2        2.39        2.44      1.20 o 
  -4   6   2       33.33       33.61      4.15 o 
  -3   6   2       12.13        8.89      1.01 o 
  -2   6   2      222.60      188.77     14.16 o 
  -1   6   2        4.78        4.08      1.16 o 
   0   6   2      152.55      160.03     25.93 o 
   1   6   2       26.70       21.22      1.66 o 
   2   6   2       24.14       21.53      5.95 o 
   3   6   2      114.79      110.59      7.45 o 
   4   6   2       48.28       51.33      8.58 o 
   5   6   2       12.37       16.94      3.34 o 
   6   6   2        1.90        1.32      2.40 o 
  -6   7   2        3.60        3.96      2.15 o 
  -5   7   2        8.43        7.86      4.10 o 
  -4   7   2       37.29       39.61      5.93 o 
  -3   7   2       25.25       20.96      1.86 o 
  -2   7   2        4.19        3.95      0.87 o 
  -1   7   2        0.17        0.28      0.78 o 
   0   7   2       19.79       21.10      1.25 o 
   1   7   2       16.98       18.73      1.05 o 
   2   7   2      267.80      196.52     44.84 o 
   3   7   2        3.46        1.66      1.23 o 
   4   7   2        3.01        0.95      1.43 o 
   5   7   2        0.56        1.08      2.27 o 
   6   7   2        7.18        8.70      2.24 o 
  -5   8   2        0.22        1.97      3.14 o 
  -4   8   2        0.36       -0.29      1.35 o 
  -3   8   2        0.51        0.65      1.01 o 
  -2   8   2        5.78        3.76      0.92 o 
  -1   8   2       24.04       25.80      1.54 o 
   0   8   2       28.14       30.50      1.49 o 
   1   8   2        3.24        4.82      0.92 o 
   2   8   2       48.20       44.11      2.71 o 
   3   8   2       33.07       28.10      2.34 o 
   4   8   2        7.99        5.88      1.71 o 
   5   8   2        1.20        2.99      1.93 o 
  -4   9   2        0.99        1.07      1.39 o 
  -3   9   2       12.66       10.93      1.38 o 
  -2   9   2        3.83        5.13      1.00 o 
  -1   9   2        1.99        3.75      0.98 o 
   0   9   2       28.48       29.34      4.19 o 
   1   9   2        0.83        1.70      1.26 o 
   2   9   2        0.00        1.76      1.41 o 
   3   9   2        7.40        6.18      2.52 o 
  -1  10   2        2.43        4.68      1.20 o 
   0  10   2        0.03        0.23      1.19 o 
   1  10   2        0.04       -0.33      1.17 o 
  -7   0   3      366.48      338.17      8.85 o 
  -5   0   3        8.68        9.64      1.48 o 
  -3   0   3        6.07        6.80      0.70 o 
  -1   0   3     7823.76     7429.87     48.30 o 
   1   0   3      540.36      344.40      3.11 o 
   3   0   3      182.54      203.99      5.44 o 
   5   0   3      218.36      228.26      5.49 o 
   7   0   3       11.23       10.83      2.22 o 
  -8   1   3        0.33       -0.03      1.56 o 
  -7   1   3        0.49        3.56      1.60 o 
  -6   1   3       95.95       83.20      6.95 o 
  -5   1   3      164.25      164.26     19.48 o 
  -4   1   3      228.87      236.62     10.70 o 
  -3   1   3      886.38     1014.14     33.69 o 
  -2   1   3      272.92      314.76      7.69 o 
  -1   1   3     1143.43     1105.31     42.02 o 
   0   1   3      749.95      742.56     27.39 o 
   1   1   3     1470.95     1522.67    131.63 o 
   2   1   3       23.27       27.49      0.98 o 
   3   1   3      398.60      411.68     22.45 o 
   4   1   3        5.43        7.14      1.03 o 
   5   1   3       97.03      105.55     11.94 o 
   6   1   3       19.85       17.84      1.57 o 
   7   1   3       14.27       14.80      1.97 o 
   8   1   3        0.01        1.33      2.72 o 
  -8   2   3        7.59        6.77      1.95 o 
  -7   2   3       89.50       82.60      6.18 o 
  -6   2   3       28.66       24.60      1.96 o 
  -5   2   3       56.17       60.41      7.19 o 
  -4   2   3       32.79       39.00      2.09 o 
  -3   2   3      134.55      189.73     10.06 o 
  -2   2   3     2060.54     1982.04     78.83 o 
  -1   2   3       62.97       65.78      3.65 o 
   0   2   3     1023.52     1198.17      9.18 o 
   1   2   3       34.38       38.82      3.53 o 
   2   2   3      856.48      872.54     80.63 o 
   3   2   3      456.53      421.97     26.80 o 
   4   2   3      404.36      388.56     11.45 o 
   5   2   3       23.02       21.30      1.79 o 
   6   2   3        1.11        1.51      1.69 o 
   7   2   3        1.57        1.91      1.88 o 
   8   2   3        9.26       13.49      2.84 o 
  -8   3   3       14.87       14.08      2.47 o 
  -7   3   3        1.27        1.51      1.35 o 
  -6   3   3       17.92       14.80      5.04 o 
  -5   3   3      114.64      100.64     20.39 o 
  -4   3   3      128.68      127.32     13.48 o 
  -3   3   3      103.91      121.49      5.24 o 
  -2   3   3       16.05       18.19      1.17 o 
  -1   3   3      430.26      374.33     16.83 o 
   0   3   3      343.10      363.25     31.34 o 
   1   3   3      210.01      179.61     16.86 o 
   2   3   3      111.20      101.18     25.22 o 
   3   3   3       67.54       57.70      7.38 o 
   4   3   3        0.09        0.42      0.78 o 
   5   3   3        6.69        7.83      3.11 o 
   6   3   3       38.78       40.18      3.26 o 
   7   3   3       24.58       26.07      3.05 o 
  -7   4   3        0.77        1.10      1.45 o 
  -6   4   3       29.35       32.34      5.50 o 
  -5   4   3       70.23       67.66      6.61 o 
  -4   4   3       59.90       53.41      2.48 o 
  -3   4   3       38.50       32.76      1.46 o 
  -2   4   3       47.18       49.62      2.13 o 
  -1   4   3       37.07       56.38      1.38 o 
   0   4   3      474.25      473.85     91.69 o 
   1   4   3       61.25       70.96      5.23 o 
   2   4   3        0.02       -0.47      0.52 o 
   3   4   3       48.01       47.15      6.20 o 
   4   4   3        0.08       -1.09      0.82 o 
   5   4   3       18.39       16.58      2.18 o 
   6   4   3        0.56        2.74      1.88 o 
   7   4   3        1.43        2.05      2.14 o 
  -7   5   3        5.88        3.62      1.71 o 
  -6   5   3       15.45       14.90      1.89 o 
  -5   5   3       86.20       79.27      7.83 o 
  -4   5   3      275.73      257.85     19.38 o 
  -3   5   3      208.09      195.65     27.28 o 
  -2   5   3        8.72        7.15      0.83 o 
  -1   5   3      513.12      538.55     24.97 o 
   0   5   3        0.33        0.05      0.58 o 
   1   5   3       10.81        9.44      0.81 o 
   2   5   3      237.32      169.55     19.20 o 
   3   5   3      172.02      133.46     16.15 o 
   4   5   3        2.83        1.71      1.32 o 
   5   5   3        5.71        4.23      1.62 o 
   6   5   3       10.12       12.01      2.37 o 
   7   5   3        3.42        4.70      2.25 o 
  -6   6   3       12.61       13.10      2.54 o 
  -5   6   3        2.80        3.69      1.06 o 
  -4   6   3        0.00       -0.87      0.88 o 
  -3   6   3       38.48       40.72      3.39 o 
  -2   6   3        1.82        0.98      0.75 o 
  -1   6   3       79.29       75.56      5.49 o 
   0   6   3      167.22      165.78      7.63 o 
   1   6   3        0.01        0.28      0.84 o 
   2   6   3      117.71       89.56      2.02 o 
   3   6   3      200.71      185.77     35.62 o 
   4   6   3        7.69        6.09      1.78 o 
   5   6   3        1.81        0.25      1.47 o 
   6   6   3        0.23        1.59      1.99 o 
  -6   7   3        6.85        8.49      4.94 o 
  -5   7   3       20.90       19.27      2.43 o 
  -4   7   3       27.64       26.55      2.21 o 
  -3   7   3       70.60       62.16      3.63 o 
  -2   7   3        0.78       -0.04      0.92 o 
  -1   7   3       63.59       55.33      3.80 o 
   0   7   3       39.94       39.28      2.39 o 
   1   7   3       72.58       69.21     11.21 o 
   2   7   3       24.87       24.50      1.57 o 
   3   7   3      256.50      245.40     21.14 o 
   4   7   3        0.00        0.87      1.41 o 
   5   7   3        0.38        0.56      1.98 o 
   6   7   3        4.63        3.38      2.14 o 
  -5   8   3        6.03        5.26      1.51 o 
  -4   8   3        3.47        1.46      1.14 o 
  -3   8   3       53.30       48.22      2.97 o 
  -2   8   3       14.56       14.51      1.60 o 
  -1   8   3        4.75        3.51      1.06 o 
   0   8   3       19.94       19.74      1.41 o 
   1   8   3       51.78       47.38      2.54 o 
   2   8   3       35.56       27.12      4.97 o 
   3   8   3        9.06        7.00      2.10 o 
   4   8   3       42.94       40.80      2.89 o 
   5   8   3        1.11        2.72      1.82 o 
  -4   9   3        3.57        3.70      1.63 o 
  -3   9   3        0.73        0.38      1.08 o 
  -2   9   3       11.71       11.58      1.35 o 
  -1   9   3       14.32       16.15      1.53 o 
   0   9   3        3.35        4.11      1.22 o 
   1   9   3       15.04       11.09      1.67 o 
   2   9   3       19.00       16.59      2.03 o 
   3   9   3       14.04       14.98      3.07 o 
  -1  10   3        4.51        5.89      1.39 o 
   0  10   3       13.31       12.11      1.71 o 
   1  10   3        0.02        0.13      1.28 o 
  -8   0   4       44.08       40.69      5.39 o 
  -6   0   4      372.72      351.91      6.87 o 
  -4   0   4       94.34       98.53      3.21 o 
  -2   0   4        0.82        2.52      0.74 o 
   0   0   4      767.21      802.80     15.23 o 
   2   0   4      796.12      985.68     10.53 o 
   4   0   4     1126.07     1233.07     11.91 o 
   6   0   4      336.71      400.06     16.51 o 
   8   0   4       39.57       46.03      5.34 o 
  -8   1   4        5.88        4.94      1.84 o 
  -7   1   4      192.48      191.50     13.23 o 
  -6   1   4       48.06       44.78      5.86 o 
  -5   1   4      117.64      130.67     16.17 o 
  -4   1   4        0.27       -0.92      0.62 o 
  -3   1   4      269.55      372.15     11.06 o 
  -2   1   4      114.43      148.61      6.99 o 
  -1   1   4      389.30      421.02     32.56 o 
   0   1   4    10683.97     9941.34    437.72 o 
   1   1   4    11966.78    10989.05     57.72 o 
   2   1   4     1894.38     2048.71     45.88 o 
   3   1   4      426.14      562.39      7.32 o 
   4   1   4       13.96       13.34      3.16 o 
   5   1   4      436.72      509.43     16.34 o 
   6   1   4      126.76      121.91      3.78 o 
   7   1   4       13.81       14.17      2.02 o 
   8   1   4        1.24        1.58      2.92 o 
  -8   2   4        5.28        5.70      1.95 o 
  -7   2   4      105.58      104.50      5.61 o 
  -6   2   4      123.16      103.72     14.46 o 
  -5   2   4        7.22        6.05      1.21 o 
  -4   2   4        6.44        8.99      0.81 o 
  -3   2   4        3.90        3.99      0.56 o 
  -2   2   4      220.25      202.67      3.79 o 
  -1   2   4     2083.47     1935.05     41.18 o 
   0   2   4     4293.31     4388.42    177.65 o 
   1   2   4     2905.37     3292.44    160.29 o 
   2   2   4        1.27        0.62      0.52 o 
   3   2   4       19.90       28.01      1.15 o 
   4   2   4      230.91      236.56     14.44 o 
   5   2   4       11.55       15.15      2.52 o 
   6   2   4       46.24       50.90      3.58 o 
   7   2   4        6.14       10.78      2.28 o 
   8   2   4        1.77        3.81      2.92 o 
  -8   3   4        2.50       -0.09      1.58 o 
  -7   3   4        0.07        0.49      1.30 o 
  -6   3   4        0.20       -0.18      1.15 o 
  -5   3   4       75.43       89.71      5.46 o 
  -4   3   4      482.30      529.15     32.92 o 
  -3   3   4        5.12        4.70      0.84 o 
  -2   3   4       29.54       32.17      1.24 o 
  -1   3   4      850.27      922.89     49.12 o 
   0   3   4     1366.17     1488.61     55.16 o 
   1   3   4     1687.77     1692.29     80.20 o 
   2   3   4       86.12       59.13      8.79 o 
   3   3   4      456.51      398.62     49.67 o 
   4   3   4       27.12       28.65      3.36 o 
   5   3   4        2.28        1.25      1.53 o 
   6   3   4       50.92       52.69      3.58 o 
   7   3   4        0.06       -0.49      1.87 o 
  -7   4   4        3.09        2.27      1.85 o 
  -6   4   4       28.19       28.22      3.73 o 
  -5   4   4       58.87       49.22      3.50 o 
  -4   4   4       16.38       16.09      1.93 o 
  -3   4   4      935.42     1013.49     55.50 o 
  -2   4   4        0.03        0.28      0.63 o 
  -1   4   4      929.93     1078.49     33.22 o 
   0   4   4      842.63      833.82     68.21 o 
   1   4   4      452.90      506.70     36.53 o 
   2   4   4      348.79      287.76     33.62 o 
   3   4   4      208.20      148.15     24.90 o 
   4   4   4        9.62        9.91      1.67 o 
   5   4   4       10.75       12.21      4.67 o 
   6   4   4       28.74       28.10      3.10 o 
   7   4   4        3.40        5.05      2.38 o 
  -7   5   4        3.41        4.66      1.80 o 
  -6   5   4        6.63        6.31      1.44 o 
  -5   5   4       26.43       19.78      2.04 o 
  -4   5   4      270.10      274.28     20.50 o 
  -3   5   4       32.59       25.38      1.71 o 
  -2   5   4       22.60       19.76      1.48 o 
  -1   5   4      540.88      529.28     35.05 o 
   0   5   4      290.69      275.24      3.93 o 
   1   5   4        0.25        0.30      0.61 o 
   2   5   4       27.92       25.89      2.20 o 
   3   5   4       72.47       61.09     13.45 o 
   4   5   4       22.61       22.32      3.02 o 
   5   5   4        6.10        7.20      1.83 o 
   6   5   4        0.02       -1.27      1.76 o 
   7   5   4        1.03        0.26      2.31 o 
  -6   6   4        3.15        2.91      1.21 o 
  -5   6   4       93.85       87.36     10.93 o 
  -4   6   4       14.55       14.12      1.71 o 
  -3   6   4        8.00        5.53      1.04 o 
  -2   6   4        6.47        7.32      1.10 o 
  -1   6   4      203.16      179.13     11.24 o 
   0   6   4        1.75        2.84      0.93 o 
   1   6   4        6.02        5.62      0.80 o 
   2   6   4      382.74      326.06     38.49 o 
   3   6   4       18.59       15.12      1.35 o 
   4   6   4        0.90        2.33      1.46 o 
   5   6   4        6.30        6.90      1.81 o 
   6   6   4       35.56       38.50      8.18 o 
  -6   7   4        9.73        6.36      1.58 o 
  -5   7   4       15.15        9.64      1.37 o 
  -4   7   4       25.82       23.60      3.05 o 
  -3   7   4        4.13        2.83      1.02 o 
  -2   7   4        5.73        7.59      1.85 o 
  -1   7   4       31.55       24.62      1.66 o 
   0   7   4       12.76        8.33      1.00 o 
   1   7   4       12.03       13.28      1.50 o 
   2   7   4       43.77       38.81      1.85 o 
   3   7   4        0.18        1.52      1.17 o 
   4   7   4       35.69       42.83      5.12 o 
   5   7   4        5.73        6.79      2.03 o 
  -5   8   4       13.55       12.31      2.30 o 
  -4   8   4       21.02       26.00      2.03 o 
  -3   8   4        1.99        2.24      1.07 o 
  -2   8   4        2.79        3.89      1.44 o 
  -1   8   4       24.64       19.19      2.78 o 
   0   8   4        0.20       -0.01      0.88 o 
   1   8   4        1.53        2.68      1.38 o 
   2   8   4       13.77       15.43      2.32 o 
   3   8   4       18.32       20.75      2.10 o 
   4   8   4        2.60        2.27      1.66 o 
  -4   9   4        0.80       -0.44      1.20 o 
  -3   9   4        2.13        1.28      1.78 o 
  -2   9   4        2.13        2.21      1.23 o 
  -1   9   4        0.01        0.67      0.91 o 
   0   9   4        7.13        8.09      1.41 o 
   1   9   4        1.89        1.66      1.19 o 
   2   9   4        1.34        1.75      1.37 o 
   3   9   4        0.11        0.99      2.08 o 
  -1  10   4        0.74        1.29      1.23 o 
   0  10   4       14.79       24.51      2.97 o 
   1  10   4        7.50        8.29      1.71 o 
  -7   0   5      266.29      264.55      6.48 o 
  -5   0   5       31.45       34.76      2.22 o 
  -3   0   5       68.89       69.17      6.40 o 
  -1   0   5     8382.18     7508.82     48.20 o 
   1   0   5      172.00      307.51      7.96 o 
   3   0   5      266.69      273.15      4.94 o 
   5   0   5      499.47      529.69     15.87 o 
   7   0   5        0.15       -0.44      2.52 o 
  -8   1   5        5.41        4.13      1.63 o 
  -7   1   5       32.74       32.71      3.61 o 
  -6   1   5      726.70      753.01     10.70 o 
  -5   1   5        9.17        8.28      1.03 o 
  -4   1   5      282.46      347.91     16.25 o 
  -3   1   5        0.00        0.95      0.55 o 
  -2   1   5       17.25       16.67      1.03 o 
  -1   1   5        0.07        0.32      3.07 o 
   0   1   5     5074.93     5209.54    216.76 o 
   1   1   5      663.17      699.71     12.43 o 
   2   1   5      139.66      152.27      1.99 o 
   3   1   5      285.50      309.46      5.27 o 
   4   1   5       74.08       94.13      3.39 o 
   5   1   5       93.03      103.33      2.78 o 
   6   1   5       17.33       20.21      2.32 o 
   7   1   5        0.47        1.00      1.81 o 
   8   1   5        1.16        2.62      3.31 o 
  -8   2   5        4.94        3.47      3.44 o 
  -7   2   5       68.19       54.35      3.93 o 
  -6   2   5        6.59        7.17      1.52 o 
  -5   2   5       49.39       41.96      3.81 o 
  -4   2   5        2.80        2.88      0.70 o 
  -3   2   5      625.82      715.65     21.01 o 
  -2   2   5      359.10      307.38      7.93 o 
  -1   2   5        1.62        0.89      0.59 o 
   0   2   5     2746.31     3257.05    215.66 o 
   1   2   5       37.19       43.83      1.30 o 
   2   2   5      135.83       85.11     19.14 o 
   3   2   5      916.26     1135.49     85.70 o 
   4   2   5      291.30      299.41     18.69 o 
   5   2   5       46.44       54.75      2.53 o 
   6   2   5       91.64      101.79      3.77 o 
   7   2   5        2.75        3.10      1.97 o 
  -8   3   5        3.85        7.77      4.05 o 
  -7   3   5       13.81       11.11      3.66 o 
  -6   3   5       57.85       58.11     14.26 o 
  -5   3   5       40.21       37.57      2.47 o 
  -4   3   5      174.37      195.78     16.20 o 
  -3   3   5      154.56      169.62      6.99 o 
  -2   3   5      260.96      278.25     16.56 o 
  -1   3   5        8.43       11.94      0.68 o 
   0   3   5        0.84        0.24      1.27 o 
   1   3   5        4.74        3.05      0.73 o 
   2   3   5      158.87      169.69      4.97 o 
   3   3   5      134.83       90.31     10.05 o 
   4   3   5       37.88       38.41      1.96 o 
   5   3   5       14.75       12.17      2.62 o 
   6   3   5        2.19        1.72      1.92 o 
   7   3   5       12.18       16.19      2.81 o 
  -7   4   5        0.00        0.22      1.42 o 
  -6   4   5        3.23        2.66      1.30 o 
  -5   4   5        4.26        2.96      1.08 o 
  -4   4   5        0.28        1.09      0.89 o 
  -3   4   5        0.47       -0.73      0.78 o 
  -2   4   5       26.88       36.83      1.70 o 
  -1   4   5      270.34      284.30     10.77 o 
   0   4   5      234.44      236.29     18.56 o 
   1   4   5      121.05      102.00      6.78 o 
   2   4   5        8.73        9.13      0.91 o 
   3   4   5        1.15        1.47      0.63 o 
   4   4   5      163.32      168.19     15.10 o 
   5   4   5       67.59       64.84      3.57 o 
   6   4   5        9.65       12.33      2.59 o 
   7   4   5        0.37        1.14      2.25 o 
  -7   5   5       12.39       14.56      3.52 o 
  -6   5   5        5.48        4.07      1.27 o 
  -5   5   5        5.32        3.93      1.12 o 
  -4   5   5      111.46      107.85      7.96 o 
  -3   5   5        0.73        0.64      0.79 o 
  -2   5   5        0.00        0.10      0.75 o 
  -1   5   5      142.54      136.75      4.18 o 
   0   5   5       81.79      103.85      5.48 o 
   1   5   5       69.54       60.40      9.91 o 
   2   5   5       59.81       53.85      1.71 o 
   3   5   5      142.91      116.31     18.89 o 
   4   5   5       14.13       12.39      1.94 o 
   5   5   5       23.26       35.72      3.12 o 
   6   5   5        0.14        1.41      1.92 o 
  -6   6   5        3.00        2.58      1.29 o 
  -5   6   5        0.01        0.68      1.05 o 
  -4   6   5        8.48        9.59      1.25 o 
  -3   6   5       30.43       37.91      1.78 o 
  -2   6   5       36.13       30.60      2.08 o 
  -1   6   5        7.06        7.15      1.29 o 
   0   6   5       19.81       19.29      1.31 o 
   1   6   5       30.03       35.48      5.22 o 
   2   6   5       46.84       49.93      5.69 o 
   3   6   5        1.47        1.01      0.97 o 
   4   6   5       74.52       74.99      8.13 o 
   5   6   5        8.38        7.95      1.91 o 
   6   6   5        7.57        9.83      2.55 o 
  -6   7   5        5.45        6.70      1.44 o 
  -5   7   5       10.97       13.96      1.51 o 
  -4   7   5        8.46        8.06      1.27 o 
  -3   7   5       10.23       11.13      1.32 o 
  -2   7   5        1.54        2.05      1.28 o 
  -1   7   5       13.51       14.32      1.53 o 
   0   7   5       27.46       23.65      1.88 o 
   1   7   5        0.75        0.05      1.14 o 
   2   7   5      247.74      227.47      4.17 o 
   3   7   5       13.77       11.84      1.39 o 
   4   7   5       34.09       33.54      2.64 o 
   5   7   5       35.37       42.97      3.68 o 
  -5   8   5        4.15        5.50      1.38 o 
  -4   8   5        0.46        1.50      1.23 o 
  -3   8   5       16.01       17.28      2.16 o 
  -2   8   5        6.18        4.62      1.46 o 
  -1   8   5       26.89       21.87      2.13 o 
   0   8   5       15.30       16.25      2.13 o 
   1   8   5        0.01        0.98      1.37 o 
   2   8   5        2.98        3.09      1.38 o 
   3   8   5       61.18       63.18      4.40 o 
   4   8   5        2.00        1.44      1.73 o 
  -3   9   5        8.86       10.72      2.76 o 
  -2   9   5        8.08        6.57      1.60 o 
  -1   9   5        0.03        0.71      1.15 o 
   0   9   5        0.20        2.37      1.21 o 
   1   9   5        4.44        5.56      1.43 o 
   2   9   5        9.05        7.31      1.63 o 
   3   9   5       12.81        9.79      2.67 o 
   0  10   5        0.07        1.89      1.63 o 
  -8   0   6        5.53        5.24      3.56 o 
  -6   0   6      272.75      258.42      6.03 o 
  -4   0   6        0.17        0.14      0.70 o 
  -2   0   6      237.65      296.54      7.02 o 
   0   0   6     1513.74     1434.14     48.20 o 
   2   0   6      666.96      713.81     12.61 o 
   4   0   6        4.04        6.53      1.58 o 
   6   0   6       10.51       16.71      3.61 o 
  -8   1   6        0.23        0.51      1.53 o 
  -7   1   6        8.79        8.76      1.79 o 
  -6   1   6      154.81      158.21     13.20 o 
  -5   1   6       18.37       16.57      1.26 o 
  -4   1   6      690.39      881.77     12.26 o 
  -3   1   6      161.65      148.38     12.85 o 
  -2   1   6        1.42        7.36      0.98 o 
  -1   1   6     1394.15     1504.79     14.78 o 
   0   1   6     2444.11     2493.80     56.00 o 
   1   1   6      236.19      197.21      7.32 o 
   2   1   6       44.75       83.15      3.36 o 
   3   1   6       41.74       49.24      1.45 o 
   4   1   6       21.72       24.05      1.39 o 
   5   1   6      242.96      256.54      7.89 o 
   6   1   6       89.08       97.14      6.53 o 
   7   1   6        0.00       -1.15      1.83 o 
  -8   2   6        1.51        0.12      1.66 o 
  -7   2   6       50.24       38.12      2.56 o 
  -6   2   6      234.17      222.21     22.82 o 
  -5   2   6        3.99        4.45      1.33 o 
  -4   2   6        2.72        6.08      1.06 o 
  -3   2   6        3.88        5.16      0.84 o 
  -2   2   6        5.40        3.10      1.27 o 
  -1   2   6     2526.73     2604.52    111.01 o 
   0   2   6      196.39      200.29     14.58 o 
   1   2   6     1252.68     1434.34     20.76 o 
   2   2   6      797.76      581.39    118.29 o 
   3   2   6      152.43      141.16      3.88 o 
   4   2   6       63.27       80.44      2.61 o 
   5   2   6        0.71       -0.23      1.38 o 
   6   2   6       55.43       61.34      3.06 o 
   7   2   6        9.45       11.27      3.31 o 
  -8   3   6        3.28        4.27      2.32 o 
  -7   3   6       28.87       21.17      2.13 o 
  -6   3   6      104.16       92.43     11.94 o 
  -5   3   6        0.62        1.67      0.97 o 
  -4   3   6      200.04      206.49      6.63 o 
  -3   3   6      101.40      127.47      7.49 o 
  -2   3   6       17.61       19.45      0.86 o 
  -1   3   6      129.70      104.12      4.41 o 
   0   3   6       47.08       39.33      1.86 o 
   1   3   6        5.06        2.85      0.87 o 
   2   3   6     1669.16     1858.65     41.59 o 
   3   3   6      860.00      907.96     38.09 o 
   4   3   6       13.60       14.71      1.60 o 
   5   3   6       56.41       59.83      3.58 o 
   6   3   6        1.15        1.02      1.91 o 
   7   3   6        6.09        4.98      2.39 o 
  -7   4   6       40.17       40.57      5.52 o 
  -6   4   6       63.11       53.24      5.19 o 
  -5   4   6       32.84       33.67      2.63 o 
  -4   4   6       19.59       25.67      1.62 o 
  -3   4   6      259.09      250.94      6.86 o 
  -2   4   6       53.56       47.63      1.86 o 
  -1   4   6      135.89      141.59     27.02 o 
   0   4   6      700.99      790.03     14.69 o 
   1   4   6      243.22      221.48     13.50 o 
   2   4   6      965.09     1049.88     24.92 o 
   3   4   6        1.38        1.41      1.24 o 
   4   4   6      234.16      238.85      5.99 o 
   5   4   6       84.94       94.19      4.42 o 
   6   4   6       12.81       12.34      2.52 o 
   7   4   6        4.96        4.96      2.52 o 
  -7   5   6        0.13        0.08      1.46 o 
  -6   5   6        1.40        0.28      1.76 o 
  -5   5   6       22.35       24.91      1.86 o 
  -4   5   6       73.33       74.73      4.84 o 
  -3   5   6       11.30       14.94      1.29 o 
  -2   5   6        3.60        3.88      1.16 o 
  -1   5   6      100.33       75.01     21.16 o 
   0   5   6       10.72       12.12      0.97 o 
   1   5   6        0.44        1.06      0.66 o 
   2   5   6      415.41      418.04     42.02 o 
   3   5   6      540.48      527.94     20.34 o 
   4   5   6        1.06        3.39      1.52 o 
   5   5   6        0.05        0.42      1.67 o 
   6   5   6       11.24        8.25      2.44 o 
  -6   6   6       20.96       18.85      3.74 o 
  -5   6   6       37.01       40.26      4.80 o 
  -4   6   6       84.33       93.68      6.10 o 
  -3   6   6      144.92      147.79      3.44 o 
  -2   6   6        3.91        3.43      1.34 o 
  -1   6   6       17.82       20.03      1.80 o 
   0   6   6       81.48       97.25      3.99 o 
   1   6   6       17.63       15.29      1.32 o 
   2   6   6       27.48       28.70      1.72 o 
   3   6   6       40.34       35.58      2.03 o 
   4   6   6       16.32       15.65      2.14 o 
   5   6   6        7.79        7.65      2.10 o 
   6   6   6        0.36        0.28      2.16 o 
  -6   7   6        7.61        8.23      1.51 o 
  -5   7   6        2.37        2.68      1.24 o 
  -4   7   6        2.00        1.07      1.19 o 
  -3   7   6        2.42        1.62      1.65 o 
  -2   7   6        0.01       -0.39      1.30 o 
  -1   7   6       32.42       37.42      2.65 o 
   0   7   6      107.41       82.89      4.13 o 
   1   7   6       34.79       32.63      2.21 o 
   2   7   6       48.92       52.58      3.26 o 
   3   7   6       10.68        8.68      1.37 o 
   4   7   6        0.37       -0.23      1.48 o 
   5   7   6        3.62        5.28      2.27 o 
  -5   8   6        0.15        0.53      1.28 o 
  -4   8   6        5.92        4.49      2.12 o 
  -3   8   6       17.77       21.05      3.60 o 
  -2   8   6        9.64        9.91      1.78 o 
  -1   8   6        0.86        1.39      1.43 o 
   0   8   6        0.65        3.22      1.33 o 
   1   8   6        0.04        1.09      1.48 o 
   2   8   6        9.35        9.56      1.67 o 
   3   8   6       14.17       14.87      2.01 o 
   4   8   6       10.32       10.37      2.13 o 
  -3   9   6        2.96        4.93      1.95 o 
  -2   9   6        0.01        0.45      1.65 o 
  -1   9   6        0.48        0.38      1.23 o 
   0   9   6        0.01        2.95      1.80 o 
   1   9   6        0.09        0.94      1.34 o 
   2   9   6        4.84        5.62      1.53 o 
   3   9   6        1.35        1.14      2.03 o 
  -7   0   7       31.44       30.31      4.35 o 
  -5   0   7       97.70      106.94      3.56 o 
  -3   0   7      925.97     1116.69     15.77 o 
  -1   0   7       96.21      159.69      4.15 o 
   1   0   7      502.48      608.55      4.80 o 
   3   0   7       49.54       67.39      2.42 o 
   5   0   7      198.17      244.53      8.85 o 
   7   0   7        1.14        1.73      2.92 o 
  -8   1   7        5.62        2.45      2.43 o 
  -7   1   7        4.18        2.92      1.64 o 
  -6   1   7      336.80      321.45      5.93 o 
  -5   1   7      151.73      153.56     12.09 o 
  -4   1   7       46.81       56.54      4.41 o 
  -3   1   7      103.39      120.62      3.91 o 
  -2   1   7      681.03      736.80     79.57 o 
  -1   1   7      959.51     1104.51    367.36 o 
   0   1   7      327.67      432.15     15.56 o 
   1   1   7       24.18       15.23      0.93 o 
   2   1   7      941.15     1159.67     33.67 o 
   3   1   7        1.30        1.75      0.78 o 
   4   1   7        0.09        2.84      1.00 o 
   5   1   7        2.91        2.23      2.03 o 
   6   1   7       30.42       40.39      3.37 o 
   7   1   7        0.01        0.54      1.96 o 
  -8   2   7        0.14        1.01      1.50 o 
  -7   2   7        3.28        2.80      1.51 o 
  -6   2   7        0.51        1.26      1.26 o 
  -5   2   7       43.33       39.24      2.09 o 
  -4   2   7      495.02      498.05      7.04 o 
  -3   2   7      146.44      175.53      5.75 o 
  -2   2   7      167.09      257.05     35.15 o 
  -1   2   7      872.54      825.99     25.81 o 
   0   2   7      303.28      261.56     18.02 o 
   1   2   7       90.10       62.77      4.42 o 
   2   2   7        3.96        2.32      0.77 o 
   3   2   7        0.26       -0.09      0.79 o 
   4   2   7       15.35       17.92      1.65 o 
   5   2   7       22.20       21.88      2.05 o 
   6   2   7       18.00       21.62      2.19 o 
   7   2   7        3.86        8.06      3.56 o 
  -8   3   7        0.19       -0.57      1.53 o 
  -7   3   7        6.66        6.24      1.59 o 
  -6   3   7      342.21      312.61     35.74 o 
  -5   3   7       14.02       16.32      1.37 o 
  -4   3   7       21.09       25.78      1.81 o 
  -3   3   7       19.68       25.48      2.26 o 
  -2   3   7       99.05       98.73      7.96 o 
  -1   3   7      736.83      797.55     42.77 o 
   0   3   7     1826.83     2003.33     34.96 o 
   1   3   7      117.62      135.66     12.61 o 
   2   3   7       80.56       83.32      7.79 o 
   3   3   7       25.42       24.75      2.60 o 
   4   3   7      151.87      174.46     11.77 o 
   5   3   7        2.20        2.21      1.48 o 
   6   3   7        4.17        2.88      2.13 o 
   7   3   7        0.10        0.84      2.82 o 
  -7   4   7        0.03        1.16      1.39 o 
  -6   4   7       22.95       23.10      2.07 o 
  -5   4   7        0.22        0.31      1.10 o 
  -4   4   7      150.42      159.14      6.75 o 
  -3   4   7      132.39      145.74      3.50 o 
  -2   4   7      301.31      312.39      4.94 o 
  -1   4   7        1.70        2.32      0.82 o 
   0   4   7      231.43      225.92     10.59 o 
   1   4   7       16.24       19.03      3.24 o 
   2   4   7       33.48       36.24      1.45 o 
   3   4   7      470.53      505.68      6.18 o 
   4   4   7      270.51      290.07     10.58 o 
   5   4   7        1.09        0.49      1.84 o 
   6   4   7        1.37        2.18      1.93 o 
   7   4   7        1.02        2.42      2.44 o 
  -7   5   7        0.51        1.97      1.50 o 
  -6   5   7        1.70        1.23      1.12 o 
  -5   5   7      112.01      125.74     11.94 o 
  -4   5   7       65.70       65.40      2.40 o 
  -3   5   7       63.85       71.17      2.79 o 
  -2   5   7       22.91       17.44      1.60 o 
  -1   5   7        8.03        7.98      1.26 o 
   0   5   7        8.21        8.86      0.93 o 
   1   5   7       35.73       31.76      1.58 o 
   2   5   7      237.77      220.55      3.31 o 
   3   5   7       49.52       42.06      3.88 o 
   4   5   7       49.12       60.67      3.28 o 
   5   5   7       36.08       33.50      2.97 o 
   6   5   7        0.28        0.92      2.05 o 
  -6   6   7        0.13        0.24      1.27 o 
  -5   6   7       32.47       46.55      3.58 o 
  -4   6   7      138.31      163.25     10.10 o 
  -3   6   7       23.59       24.13      2.02 o 
  -2   6   7       79.62      103.60      7.66 o 
  -1   6   7       46.85       29.90      4.84 o 
   0   6   7       26.71       25.46      3.36 o 
   1   6   7       26.86       30.76      2.15 o 
   2   6   7        0.07        0.73      1.26 o 
   3   6   7      139.81      162.30      3.88 o 
   4   6   7      109.22      111.67      4.46 o 
   5   6   7        7.17        3.56      1.96 o 
   6   6   7        0.04        0.15      2.06 o 
  -6   7   7        0.49        1.02      1.48 o 
  -5   7   7       30.66       35.89      3.97 o 
  -4   7   7       32.19       36.70      2.87 o 
  -3   7   7       33.51       35.16      2.57 o 
  -2   7   7       22.32       21.12      2.11 o 
  -1   7   7        5.70        4.70      1.95 o 
   0   7   7       26.89       26.24      2.18 o 
   1   7   7       17.58       17.07      1.75 o 
   2   7   7        3.93        3.21      1.21 o 
   3   7   7        8.09        6.30      1.33 o 
   4   7   7        3.33        4.95      1.76 o 
   5   7   7        1.59        2.19      2.04 o 
  -5   8   7       33.19       46.35      3.47 o 
  -4   8   7       10.74       14.47      2.57 o 
  -3   8   7        2.92        2.80      1.65 o 
  -2   8   7       48.02       61.86      5.06 o 
  -1   8   7       10.99        6.73      1.81 o 
   0   8   7        2.16        3.75      1.25 o 
   1   8   7        0.06       -0.31      1.37 o 
   2   8   7        0.03        0.31      1.29 o 
   4   8   7        3.10        2.57      1.80 o 
  -3   9   7        2.98        3.84      1.98 o 
  -2   9   7        3.46        3.49      1.80 o 
  -1   9   7        0.89        1.10      1.80 o 
   0   9   7        2.37        3.38      1.49 o 
   1   9   7        1.51        2.12      1.59 o 
   2   9   7        5.94        5.46      1.60 o 
  -8   0   8        3.71        6.48      3.91 o 
  -6   0   8       83.76      101.20      5.24 o 
  -4   0   8       13.51        8.50      2.47 o 
  -2   0   8     1331.82     1462.37     17.06 o 
   0   0   8       52.69       48.15      3.21 o 
   2   0   8       73.34       47.36      1.58 o 
   4   0   8      124.81      147.48      6.48 o 
   6   0   8        1.46        1.43      2.82 o 
  -8   1   8        0.13        1.21      2.43 o 
  -7   1   8       98.68       99.92      6.62 o 
  -6   1   8       20.91       20.14      1.93 o 
  -5   1   8       89.11       82.48      5.61 o 
  -4   1   8      173.62      189.90      9.15 o 
  -3   1   8      131.57      116.64      2.91 o 
  -2   1   8      180.91      152.87      9.05 o 
  -1   1   8     1080.42     1221.57    161.99 o 
   0   1   8      893.43      886.94      9.46 o 
   1   1   8      896.27      961.18     29.52 o 
   2   1   8     1197.89     1393.66     60.44 o 
   3   1   8      270.99      280.12      7.34 o 
   4   1   8        0.01       -0.21      1.31 o 
   5   1   8        0.32        0.95      2.22 o 
   6   1   8      158.81      195.49      9.96 o 
   7   1   8        4.31        7.68      2.66 o 
  -8   2   8        2.41        1.62      1.58 o 
  -7   2   8        0.83       -0.47      1.35 o 
  -6   2   8       34.07       26.95      2.84 o 
  -5   2   8       88.46       84.16      5.66 o 
  -4   2   8       13.68       15.64      1.39 o 
  -3   2   8      280.90      349.53     50.97 o 
  -2   2   8      214.44      276.01     54.11 o 
  -1   2   8     1328.87     1491.77     88.68 o 
   0   2   8        1.83        2.18      0.77 o 
   1   2   8      100.64      103.41      3.73 o 
   2   2   8      109.66      113.20      3.61 o 
   3   2   8        1.59       -0.28      0.85 o 
   4   2   8      241.03      252.71      4.64 o 
   5   2   8      430.42      501.65     10.64 o 
   6   2   8        0.26        1.61      2.03 o 
   7   2   8        8.49        7.96      3.71 o 
  -8   3   8        0.01        0.24      1.67 o 
  -7   3   8       63.52       54.10      8.36 o 
  -6   3   8       52.82       44.83      3.93 o 
  -5   3   8      120.59      126.78     13.90 o 
  -4   3   8       44.28       45.30      1.89 o 
  -3   3   8      221.79      269.76     26.35 o 
  -2   3   8      319.08      371.83     13.21 o 
  -1   3   8     1016.71      947.15     67.85 o 
   0   3   8       20.62       27.09      1.85 o 
   1   3   8      211.47      214.55      8.90 o 
   2   3   8      146.18      166.15     29.17 o 
   3   3   8        0.40        0.73      0.92 o 
   4   3   8        0.93        0.62      1.07 o 
   5   3   8        0.64        2.91      1.43 o 
   6   3   8       32.07       33.04      3.31 o 
   7   3   8        3.78        2.22      3.11 o 
  -7   4   8        0.39        2.11      1.66 o 
  -6   4   8        0.74        0.97      1.41 o 
  -5   4   8      126.69      130.84     15.18 o 
  -4   4   8        7.31        6.48      1.30 o 
  -3   4   8        7.78        6.01      1.26 o 
  -2   4   8       15.73       11.75      1.38 o 
  -1   4   8       45.51       52.67      3.64 o 
   0   4   8       83.36       90.44      6.85 o 
   1   4   8        0.13       -1.41      0.97 o 
   2   4   8       38.19       31.68      1.42 o 
   3   4   8      316.45      319.44     10.26 o 
   4   4   8      225.88      240.94     34.98 o 
   5   4   8        3.77        6.71      2.27 o 
   6   4   8       12.43       13.42      2.66 o 
  -7   5   8        0.92        3.22      1.52 o 
  -6   5   8        0.50        1.89      1.42 o 
  -5   5   8       72.29       78.07      7.13 o 
  -4   5   8       15.57       22.76      2.16 o 
  -3   5   8       50.12       66.20      5.97 o 
  -2   5   8       41.01       57.95      2.41 o 
  -1   5   8       11.85       14.30      1.55 o 
   0   5   8      279.07      305.53     37.38 o 
   1   5   8      145.87      158.08     18.91 o 
   2   5   8       13.85       16.11      1.24 o 
   3   5   8      217.06      227.15     10.65 o 
   4   5   8       48.98       55.73      3.23 o 
   5   5   8       10.89        5.79      1.78 o 
   6   5   8       11.00       11.64      2.81 o 
  -6   6   8        0.04       -0.57      1.39 o 
  -5   6   8       16.35       17.26      1.74 o 
  -4   6   8        3.09        4.96      1.85 o 
  -3   6   8      121.23      132.56      4.01 o 
  -2   6   8        0.22       -0.78      1.20 o 
  -1   6   8        9.54       13.16      1.56 o 
   0   6   8       78.55       70.76      3.26 o 
   1   6   8        1.58        6.18      1.36 o 
   2   6   8       43.16       45.21      2.10 o 
   3   6   8       11.95       11.91      1.42 o 
   4   6   8       47.90       47.66      3.15 o 
   5   6   8        2.19        2.30      2.08 o 
  -5   7   8        8.26        9.39      2.36 o 
  -4   7   8        3.94        7.56      2.02 o 
  -3   7   8       31.57       39.02      2.77 o 
  -2   7   8       23.96       17.05      1.92 o 
  -1   7   8        1.23        2.81      1.84 o 
   0   7   8       15.09       19.08      2.00 o 
   1   7   8        0.07        1.30      1.22 o 
   2   7   8       10.29       16.46      1.59 o 
   3   7   8       65.53       72.19      2.87 o 
   4   7   8       27.56       28.02      2.76 o 
   5   7   8        1.41        2.00      2.10 o 
  -4   8   8       11.50       10.19      2.51 o 
  -3   8   8        8.29       10.85      2.16 o 
  -2   8   8        7.48        5.66      2.25 o 
  -1   8   8        0.01        1.33      1.74 o 
   0   8   8       32.58       31.65      6.53 o 
   1   8   8        2.14        1.70      1.32 o 
   2   8   8        1.28        1.78      1.80 o 
   3   8   8        0.75        1.38      1.93 o 
   4   8   8        2.43        2.56      1.90 o 
  -3   9   8        0.03       -1.24      2.42 o 
  -2   9   8        6.34        5.94      2.21 o 
  -1   9   8        0.33        0.66      1.50 o 
   0   9   8       14.91       19.31      2.26 o 
   1   9   8        1.72        4.80      2.03 o 
   2   9   8        4.62        3.51      1.53 o 
  -7   0   9        5.93        2.82      3.07 o 
  -5   0   9      521.48      497.41     12.95 o 
  -3   0   9      133.94      130.32      5.59 o 
  -1   0   9      711.35     1303.13     15.33 o 
   1   0   9      195.69      123.50      2.22 o 
   3   0   9      581.92      624.87      9.79 o 
   5   0   9       26.29       34.16      4.99 o 
   7   0   9       20.06       32.73      5.29 o 
  -8   1   9       14.29       13.93      2.90 o 
  -7   1   9       29.29       25.89      2.16 o 
  -6   1   9       51.71       55.13      7.61 o 
  -5   1   9        0.75        2.43      1.49 o 
  -4   1   9       68.90       67.30      5.12 o 
  -3   1   9       17.51       20.69      1.38 o 
  -2   1   9     2134.61     2834.61    820.62 o 
  -1   1   9       67.75       57.50     10.65 o 
   0   1   9        1.49        0.67      0.84 o 
   1   1   9      712.54      737.05     10.41 o 
   2   1   9      153.28      143.51      7.22 o 
   3   1   9       54.02       42.19      1.73 o 
   4   1   9      132.65      145.32     12.51 o 
   5   1   9      168.06      178.41     13.42 o 
   6   1   9       36.23       55.47      3.81 o 
   7   1   9        9.88       10.49      2.79 o 
  -8   2   9        2.64       -0.14      1.58 o 
  -7   2   9       33.45       38.40      2.66 o 
  -6   2   9      229.58      222.00      5.03 o 
  -5   2   9      184.74      161.58      5.31 o 
  -4   2   9       43.14       44.04      2.35 o 
  -3   2   9       35.32       45.28      5.20 o 
  -2   2   9      106.23       77.53     14.80 o 
  -1   2   9      157.07      151.41      9.65 o 
   0   2   9      315.33      312.28     25.20 o 
   1   2   9      208.78      259.08      3.46 o 
   2   2   9      102.72       98.77      2.19 o 
   3   2   9       10.06        9.94      1.10 o 
   4   2   9       68.04       71.20      4.70 o 
   5   2   9      109.68      133.93      5.61 o 
   6   2   9        6.70        8.62      2.80 o 
   7   2   9        0.72        1.58      3.31 o 
  -7   3   9       11.99       11.66      1.91 o 
  -6   3   9       19.73       19.81      2.30 o 
  -5   3   9       21.43       26.33      2.42 o 
  -4   3   9        5.57        4.42      1.40 o 
  -3   3   9       28.45       27.29      4.04 o 
  -2   3   9       42.90       35.95      4.88 o 
  -1   3   9       80.03      105.56      8.16 o 
   0   3   9      719.84      690.28     24.32 o 
   1   3   9      203.44      205.88      3.93 o 
   2   3   9        5.11        3.46      1.01 o 
   3   3   9       22.81       25.18      1.53 o 
   4   3   9      173.50      196.46     21.11 o 
   5   3   9      251.58      277.92     32.46 o 
   6   3   9        2.34       -0.74      3.02 o 
   7   3   9        3.03        2.87      3.31 o 
  -7   4   9       57.39       61.18      7.64 o 
  -6   4   9        0.03       -0.66      1.39 o 
  -5   4   9       64.06       75.84      9.45 o 
  -4   4   9      157.23      205.22     35.16 o 
  -3   4   9       60.49       60.55      2.55 o 
  -2   4   9        9.40        6.78      1.04 o 
  -1   4   9      111.15      107.65      9.23 o 
   0   4   9        3.38        2.05      1.13 o 
   1   4   9       15.86       28.63      4.38 o 
   2   4   9       13.72       20.14      1.46 o 
   3   4   9        0.20        0.50      0.92 o 
   4   4   9       21.00       28.57      2.67 o 
   5   4   9       24.64       24.38      3.19 o 
   6   4   9        4.69        7.92      2.35 o 
  -7   5   9        0.04        0.08      1.43 o 
  -6   5   9        0.78        0.49      1.29 o 
  -5   5   9       22.34       30.84      4.48 o 
  -4   5   9      168.57      203.54     11.69 o 
  -3   5   9       90.84       97.06      5.19 o 
  -2   5   9        2.14        2.40      1.09 o 
  -1   5   9        0.67        0.96      1.08 o 
   0   5   9       42.91       54.31      4.25 o 
   1   5   9       36.68       33.89      2.62 o 
   2   5   9      139.51      160.76     19.58 o 
   3   5   9        2.18        1.63      0.84 o 
   4   5   9       57.81       65.77      7.44 o 
   5   5   9        9.85       11.92      2.33 o 
   6   5   9        0.30        0.52      2.15 o 
  -6   6   9        0.61        0.38      1.65 o 
  -5   6   9       21.08       24.00      3.79 o 
  -4   6   9        3.99        2.90      1.80 o 
  -3   6   9        3.24        3.10      1.54 o 
  -2   6   9        0.00       -0.45      1.13 o 
  -1   6   9        3.99       -0.40      1.88 o 
   0   6   9        6.20        6.44      1.80 o 
   1   6   9       27.03       30.79      1.75 o 
   2   6   9      178.01      205.35     29.56 o 
   3   6   9        3.31        3.17      1.24 o 
   4   6   9        7.10        4.60      1.85 o 
   5   6   9        5.12        5.98      2.36 o 
  -5   7   9        1.41        3.10      2.21 o 
  -4   7   9       17.53       28.67      2.73 o 
  -3   7   9       20.09       27.15      2.64 o 
  -2   7   9       12.97        9.88      2.39 o 
  -1   7   9       88.11       79.57      6.25 o 
   0   7   9       18.30       18.86      2.06 o 
   1   7   9       13.63       19.44      2.09 o 
   2   7   9        0.07        1.88      2.03 o 
   3   7   9        0.06        0.60      1.17 o 
   4   7   9        0.00        1.68      1.82 o 
  -4   8   9        0.73       -1.32      2.12 o 
  -3   8   9        0.75        0.76      2.60 o 
  -2   8   9        2.89        2.59      2.28 o 
  -1   8   9       23.38       24.67      2.69 o 
   0   8   9        2.85        3.72      1.48 o 
   1   8   9        9.83       10.95      1.74 o 
   2   8   9        0.11        0.89      1.71 o 
   3   8   9        4.38        5.39      2.32 o 
  -2   9   9        0.31        1.94      2.25 o 
  -1   9   9       10.55       12.35      2.18 o 
   0   9   9        0.89        2.83      1.69 o 
   1   9   9        3.58        5.68      3.14 o 
   2   9   9        0.02        1.24      1.53 o 
  -8   0  10       21.93       16.76      4.35 o 
  -6   0  10        2.31        1.09      2.57 o 
  -4   0  10      324.42      305.49      9.15 o 
  -2   0  10      100.83      106.44      4.40 o 
   0   0  10      490.74      447.82     26.01 o 
   2   0  10       39.86       28.92      1.33 o 
   4   0  10       13.88       19.28      2.82 o 
   6   0  10        1.06        2.13      2.82 o 
  -8   1  10        0.24        0.28      2.28 o 
  -7   1  10        4.60        3.99      3.19 o 
  -6   1  10        0.07       -0.60      1.41 o 
  -5   1  10       44.70       31.51      2.67 o 
  -4   1  10       19.39       16.31      1.33 o 
  -3   1  10        0.42       -0.86      1.71 o 
  -2   1  10       17.89       30.41      2.07 o 
  -1   1  10      297.28      257.17     57.58 o 
   0   1  10       82.75       74.90      3.93 o 
   1   1  10      276.65      282.04      7.22 o 
   2   1  10      336.86      363.47      6.00 o 
   3   1  10       90.92       80.14      6.58 o 
   4   1  10       37.96       38.57      2.66 o 
   5   1  10       14.23       18.84      2.39 o 
   6   1  10        1.01        2.32      2.07 o 
   7   1  10       14.21       20.78      3.83 o 
  -8   2  10        1.52        2.68      2.21 o 
  -7   2  10       18.91       16.06      2.77 o 
  -6   2  10        0.06       -0.09      1.77 o 
  -5   2  10      274.85      235.58     22.47 o 
  -4   2  10        0.02       -1.06      0.85 o 
  -3   2  10       38.38       31.78      2.29 o 
  -2   2  10       71.48       52.44     15.81 o 
  -1   2  10      273.15      313.17     57.16 o 
   0   2  10       14.16       12.77      3.31 o 
   1   2  10      129.22      127.03      5.98 o 
   2   2  10      117.97      130.94      3.91 o 
   3   2  10        0.02       -1.01      1.29 o 
   4   2  10        6.69        7.70      1.66 o 
   5   2  10       21.82       26.61      2.57 o 
   6   2  10        1.36        2.46      2.27 o 
   7   2  10        0.11        0.64      3.41 o 
  -7   3  10       73.47       75.95      4.38 o 
  -6   3  10        3.20        2.64      3.16 o 
  -5   3  10      266.03      311.12     63.06 o 
  -4   3  10       25.57       28.63      3.84 o 
  -3   3  10       42.06       59.50      9.49 o 
  -2   3  10       13.39       10.42      2.36 o 
  -1   3  10     1485.34     1476.54    167.30 o 
   0   3  10       13.84       14.51      2.25 o 
   1   3  10       57.36       66.53      2.02 o 
   2   3  10        0.12       -0.51      0.79 o 
   3   3  10       37.14       41.97     11.03 o 
   4   3  10        1.87        2.00      1.15 o 
   5   3  10      137.89      141.72     14.51 o 
   6   3  10       36.79       42.86      5.24 o 
  -7   4  10        7.04        9.57      2.21 o 
  -6   4  10        0.97        2.09      2.60 o 
  -5   4  10      166.90      202.11     26.97 o 
  -4   4  10      268.15      308.88     39.39 o 
  -3   4  10      178.08      236.88     22.94 o 
  -2   4  10       16.60       13.22      2.92 o 
  -1   4  10       34.82       40.27      4.24 o 
   0   4  10       21.92       24.67      1.56 o 
   1   4  10        7.17        2.54      1.31 o 
   2   4  10        6.38        5.60      1.09 o 
   3   4  10        0.29        0.16      0.97 o 
   4   4  10       29.69       33.08      6.85 o 
   5   4  10        8.07        8.66      2.17 o 
   6   4  10        4.70        8.21      3.81 o 
  -6   5  10        2.57        0.47      2.82 o 
  -5   5  10        0.01       -0.58      1.70 o 
  -4   5  10       11.10       13.06      1.97 o 
  -3   5  10      114.46      140.24     17.24 o 
  -2   5  10        6.63        4.62      1.23 o 
  -1   5  10        3.48        1.32      1.52 o 
   0   5  10        0.42        0.72      1.09 o 
   1   5  10       81.72       91.58     11.74 o 
   2   5  10       54.67       74.43      8.85 o 
   3   5  10        0.04       -0.17      0.82 o 
   4   5  10       50.39       46.91      3.86 o 
   5   5  10       19.71       26.23      2.96 o 
   6   5  10        9.64        8.92      2.69 o 
  -6   6  10        6.12       10.33      3.20 o 
  -5   6  10        1.89        1.42      1.95 o 
  -4   6  10        0.00        1.39      1.90 o 
  -3   6  10        2.54        3.34      1.59 o 
  -2   6  10        0.58       -1.50      1.91 o 
  -1   6  10       25.13       24.75      2.92 o 
   0   6  10        1.11       -0.36      1.61 o 
   1   6  10        1.77        2.34      2.13 o 
   2   6  10       16.74       18.88      1.55 o 
   3   6  10       68.96       65.31      7.49 o 
   4   6  10       54.70       50.30      3.38 o 
   5   6  10       16.35       17.72      2.72 o 
  -5   7  10       15.60       24.04      3.13 o 
  -4   7  10        1.30        1.15      1.93 o 
  -3   7  10        1.70        4.32      3.36 o 
  -2   7  10        2.90        4.55      3.04 o 
  -1   7  10        4.21        6.46      2.19 o 
   0   7  10       18.98       15.72      1.95 o 
   1   7  10       14.52       18.75      2.15 o 
   2   7  10        3.54        5.76      1.68 o 
   3   7  10        0.38        1.15      1.25 o 
   4   7  10       20.01       20.99      2.67 o 
  -4   8  10        9.85       14.01      3.51 o 
  -3   8  10        1.72       -1.04      3.83 o 
  -2   8  10        3.86        1.94      3.14 o 
  -1   8  10        4.62        6.20      2.14 o 
   0   8  10        4.12        4.04      1.63 o 
   1   8  10        9.11       12.04      1.89 o 
   2   8  10       11.28       13.66      2.07 o 
   3   8  10        0.07        2.32      2.03 o 
  -2   9  10        5.92        8.19      2.74 o 
  -1   9  10        0.54        1.32      2.62 o 
   0   9  10        0.58        1.92      2.25 o 
   1   9  10        8.12       15.73      3.14 o 
  -7   0  11       11.53       11.32      3.46 o 
  -5   0  11        0.49        1.09      2.32 o 
  -3   0  11        2.14       10.58      2.42 o 
  -1   0  11      673.01     1012.27     14.09 o 
   1   0  11        0.66        2.62      0.84 o 
   3   0  11      201.85      184.06      6.13 o 
   5   0  11       40.50       48.70      4.65 o 
   7   0  11       13.35       23.53      4.80 o 
  -8   1  11        7.01        6.83      2.58 o 
  -7   1  11       16.82       10.93      2.39 o 
  -6   1  11      130.05      104.48      4.63 o 
  -5   1  11      106.33       75.10      3.71 o 
  -4   1  11       29.17       36.25      3.25 o 
  -3   1  11       21.52       25.15      2.04 o 
  -2   1  11       29.33       54.26     10.80 o 
  -1   1  11        5.21        5.51      1.29 o 
   0   1  11       70.45       66.38      2.99 o 
   1   1  11       88.87       66.35      5.54 o 
   2   1  11        0.66        1.35      0.62 o 
   3   1  11       24.94       21.39      1.82 o 
   4   1  11       16.73       18.05      2.01 o 
   5   1  11        0.23        1.00      1.86 o 
   6   1  11       22.74       43.44      3.93 o 
  -7   2  11        4.65        5.79      2.09 o 
  -6   2  11        0.42        0.26      1.60 o 
  -5   2  11       86.96       76.12      3.93 o 
  -4   2  11        2.95        1.65      1.23 o 
  -3   2  11      238.37      294.60     43.74 o 
  -2   2  11      546.91      451.23    201.54 o 
  -1   2  11      348.72      409.25     61.61 o 
   0   2  11       50.10       43.27     12.76 o 
   1   2  11        4.58        5.81      0.94 o 
   2   2  11        7.67        6.87      0.97 o 
   3   2  11      158.15      162.20      9.42 o 
   4   2  11        4.79        3.89      1.48 o 
   5   2  11       23.59       24.84      2.59 o 
   6   2  11       39.88       49.77      9.69 o 
  -7   3  11        0.26        3.33      3.08 o 
  -6   3  11       36.03       44.46     10.38 o 
  -5   3  11      244.26      258.69     65.06 o 
  -4   3  11      264.72      328.15     75.32 o 
  -3   3  11        0.06        0.23      1.11 o 
  -2   3  11       40.32       52.00      6.96 o 
  -1   3  11       12.61       12.54      1.17 o 
   0   3  11      213.43      219.28     34.73 o 
   1   3  11        1.59        4.74      1.11 o 
   2   3  11       41.48       48.53      2.43 o 
   3   3  11       36.19       39.95     11.07 o 
   4   3  11       44.02       45.58      2.62 o 
   5   3  11       42.25       50.70      3.47 o 
   6   3  11       68.77       85.83      7.42 o 
  -7   4  11        4.89       10.03      3.22 o 
  -6   4  11       27.74       37.89     12.73 o 
  -5   4  11       82.75       99.13     15.31 o 
  -4   4  11      191.58      242.99     47.18 o 
  -3   4  11      294.08      354.82     53.93 o 
  -2   4  11      128.62      178.44     27.60 o 
  -1   4  11      119.64      145.99     33.20 o 
   0   4  11       98.47       91.19      7.56 o 
   1   4  11        1.07        0.59      1.08 o 
   2   4  11      215.58      318.15     29.37 o 
   3   4  11        0.22       -1.26      0.84 o 
   4   4  11        1.71        1.30      1.07 o 
   5   4  11       80.90       87.09     14.81 o 
   6   4  11        4.76        6.53      3.41 o 
  -6   5  11       16.90       24.63      8.75 o 
  -5   5  11        1.07        2.80      1.97 o 
  -4   5  11      240.78      309.51     35.98 o 
  -3   5  11       13.42       18.02      2.20 o 
  -2   5  11        1.28        0.60      1.87 o 
  -1   5  11       57.98       69.78      4.30 o 
   0   5  11        1.63        4.01      1.31 o 
   1   5  11      161.51      161.68      7.29 o 
   2   5  11       12.55       12.86      1.29 o 
   3   5  11        0.51        0.68      0.89 o 
   4   5  11       27.95       33.83      2.84 o 
   5   5  11       19.82       19.39      2.83 o 
  -6   6  11        3.91        7.01      3.28 o 
  -5   6  11        0.44        2.47      2.04 o 
  -4   6  11       58.86       74.16     10.85 o 
  -3   6  11       65.14       61.72      5.18 o 
  -2   6  11      110.01      148.96     29.59 o 
  -1   6  11        1.30        0.66      2.08 o 
   0   6  11        0.47       -0.85      1.60 o 
   1   6  11        7.43        6.06      1.60 o 
   2   6  11       36.67       48.38      5.34 o 
   3   6  11        1.61        1.14      1.23 o 
   4   6  11       17.50       21.28      2.67 o 
   5   6  11        0.37        1.40      2.22 o 
  -5   7  11        6.36        8.25      2.55 o 
  -4   7  11       28.00       39.90      5.36 o 
  -3   7  11        1.93        2.54      2.59 o 
  -2   7  11        5.03        5.32      3.31 o 
  -1   7  11        0.39        1.73      2.17 o 
   0   7  11       14.44       16.91      2.30 o 
   1   7  11        3.90        3.90      1.74 o 
   2   7  11        7.65        9.27      1.78 o 
   3   7  11        2.62        3.92      1.39 o 
   4   7  11        5.34       11.07      2.32 o 
  -4   8  11        2.29        1.86      3.31 o 
  -3   8  11        0.27       -2.42      3.36 o 
  -2   8  11        0.38       -2.88      2.18 o 
  -1   8  11        0.25       -0.24      1.94 o 
   0   8  11        4.46        4.53      1.73 o 
   1   8  11        0.07        1.02      1.54 o 
   2   8  11        1.09        2.45      1.68 o 
  -1   9  11        5.16        8.20      2.25 o 
   0   9  11        5.50        9.27      2.14 o 
  -6   0  12        0.41        1.48      2.72 o 
  -4   0  12       47.13       34.41      3.56 o 
  -2   0  12       76.29       62.34      3.56 o 
   0   0  12        1.23        0.00      0.74 o 
   2   0  12      657.55      550.56      9.44 o 
   4   0  12       96.45       91.36      5.24 o 
   6   0  12       51.67       51.57      5.39 o 
  -7   1  12        0.28        0.35      1.88 o 
  -6   1  12        3.86        3.29      1.83 o 
  -5   1  12       49.26       42.64      2.92 o 
  -4   1  12        2.03        0.68      1.02 o 
  -3   1  12       82.47       88.63      4.20 o 
  -2   1  12       14.20        7.58      1.68 o 
  -1   1  12      664.49      694.34    183.62 o 
   0   1  12        5.95        2.83      0.63 o 
   1   1  12        3.44        4.25      0.77 o 
   2   1  12       36.42       33.72      1.72 o 
   3   1  12        3.76        2.71      1.16 o 
   4   1  12        6.01        6.62      1.49 o 
   5   1  12      162.50      213.41     34.48 o 
   6   1  12        6.46       11.84      2.65 o 
  -7   2  12       48.68       47.22      4.45 o 
  -6   2  12        9.28        8.12      2.10 o 
  -5   2  12        0.20        1.69      2.10 o 
  -4   2  12       50.70       57.48     10.69 o 
  -3   2  12       44.29       34.92      5.22 o 
  -2   2  12        1.33        3.16      0.85 o 
  -1   2  12      743.28      748.92    101.44 o 
   0   2  12        0.09       -0.20      1.98 o 
   1   2  12       16.86       18.13      1.51 o 
   2   2  12       30.28       32.86      3.11 o 
   3   2  12       12.50       13.99      1.60 o 
   4   2  12       34.68       31.20      3.29 o 
   5   2  12       11.24       11.42      2.08 o 
   6   2  12        1.37        3.30      2.29 o 
  -7   3  12       17.57       29.59     14.16 o 
  -6   3  12        6.96        5.76      2.60 o 
  -5   3  12        9.27       17.22      3.36 o 
  -4   3  12      106.68      118.17     34.51 o 
  -3   3  12       16.68       28.88      5.35 o 
  -2   3  12       24.15       26.43      4.61 o 
  -1   3  12      243.34      235.91     71.32 o 
   0   3  12        3.67        2.82      1.38 o 
   1   3  12       92.60      101.91      9.99 o 
   2   3  12        0.09       -0.50      0.88 o 
   3   3  12       10.03       12.49      2.35 o 
   4   3  12       18.14       18.12      2.08 o 
   5   3  12       41.63       39.03      3.20 o 
   6   3  12        0.03        2.13      3.66 o 
  -7   4  12        2.07        2.90      3.14 o 
  -6   4  12        3.27        4.67      3.39 o 
  -5   4  12        0.46       -2.68      1.89 o 
  -4   4  12        0.27       -0.28      1.48 o 
  -3   4  12       34.72       41.53      9.95 o 
  -2   4  12       12.90       11.81      3.26 o 
  -1   4  12      175.64      204.31     58.71 o 
   0   4  12        0.57        0.28      1.10 o 
   1   4  12        6.09        6.24      1.17 o 
   2   4  12       20.48       19.86      3.36 o 
   3   4  12        1.80        0.75      0.90 o 
   4   4  12        5.82        7.80      1.42 o 
   5   4  12       25.38       33.67      4.99 o 
  -6   5  12        9.31       10.82      3.13 o 
  -5   5  12        6.74        9.23      2.13 o 
  -4   5  12       80.33       96.45     16.17 o 
  -3   5  12       10.83       13.11      1.99 o 
  -2   5  12      181.11      242.32     54.06 o 
  -1   5  12       76.24       71.88     12.85 o 
   0   5  12        1.69        1.43      3.16 o 
   1   5  12       77.17       95.48      9.64 o 
   2   5  12        0.25        0.51      0.98 o 
   3   5  12       15.43       17.27      1.34 o 
   4   5  12        2.53        1.69      1.40 o 
   5   5  12        2.43        2.67      2.13 o 
  -5   6  12        6.88        8.33      2.40 o 
  -4   6  12       10.83       12.71      2.13 o 
  -3   6  12       83.47      124.56     19.06 o 
  -2   6  12       21.39       25.97      3.34 o 
  -1   6  12        0.42       -2.58      2.35 o 
   0   6  12        0.01       -0.16      1.72 o 
   1   6  12       59.45       68.43      4.13 o 
   2   6  12        4.87        8.48      1.40 o 
   3   6  12        5.50        4.76      1.35 o 
   4   6  12        3.53        7.51      2.15 o 
  -5   7  12        0.29       -0.50      2.22 o 
  -4   7  12        5.06        4.12      3.04 o 
  -3   7  12        6.53        4.64      2.83 o 
  -2   7  12       38.70       49.76      4.11 o 
  -1   7  12        1.00        0.83      2.97 o 
   0   7  12        0.67        0.35      1.51 o 
   1   7  12        1.85        6.70      1.89 o 
   2   7  12        0.51        1.39      1.54 o 
   3   7  12        0.05        0.99      1.42 o 
  -3   8  12        1.59        3.69      3.23 o 
  -2   8  12        0.91       -0.38      3.14 o 
  -1   8  12        5.10        7.30      2.50 o 
   0   8  12        5.37        6.33      1.76 o 
   1   8  12       14.77       15.74      2.36 o 
   2   8  12        0.05        1.93      1.71 o 
  -7   0  13        0.17        2.37      2.82 o 
  -5   0  13        5.96        1.19      2.18 o 
  -3   0  13        0.29       -0.54      1.53 o 
  -1   0  13      102.59      150.00     14.29 o 
   1   0  13       50.54       36.19      2.18 o 
   3   0  13       18.41       17.16      2.27 o 
   5   0  13       64.44       84.54      6.03 o 
  -7   1  13       25.72       17.67      2.67 o 
  -6   1  13       42.25       37.07      3.15 o 
  -5   1  13       15.22       13.48      2.04 o 
  -4   1  13        0.85       -0.95      0.97 o 
  -3   1  13       21.37       33.74      5.39 o 
  -2   1  13       33.14       24.69     31.42 o 
  -1   1  13      336.03      576.48    101.65 o 
   0   1  13      107.24      114.25     38.54 o 
   1   1  13       49.62       38.85      3.61 o 
   2   1  13      119.36      107.14      4.60 o 
   3   1  13        3.70        3.63      1.10 o 
   4   1  13       24.19       19.53      1.97 o 
   5   1  13       19.50       24.93      2.74 o 
   6   1  13       53.00       68.14      6.85 o 
  -7   2  13        8.10        8.22      2.30 o 
  -6   2  13       26.05       24.11      2.69 o 
  -5   2  13       29.59       26.52     13.87 o 
  -4   2  13      205.95      217.01     37.89 o 
  -3   2  13       41.94       40.47     13.24 o 
  -2   2  13      173.12      182.00     29.76 o 
  -1   2  13       56.90       54.45     24.67 o 
   0   2  13      269.49      230.51    101.43 o 
   1   2  13        0.00        0.80      0.72 o 
   2   2  13        2.21        1.34      0.81 o 
   3   2  13        1.08        1.00      1.06 o 
   4   2  13       52.46       48.58      3.11 o 
   5   2  13       25.37       29.96      2.77 o 
   6   2  13        2.66        2.93      2.23 o 
  -7   3  13        0.06        4.37      3.19 o 
  -6   3  13        4.37        4.51      4.10 o 
  -5   3  13        0.43        0.21      2.03 o 
  -4   3  13       70.29       64.18     12.87 o 
  -3   3  13        1.18        1.63      1.24 o 
  -2   3  13      525.22      617.41    164.52 o 
  -1   3  13      304.28      318.96    147.68 o 
   0   3  13       39.05       32.35      6.58 o 
   1   3  13        9.36        6.37      1.08 o 
   2   3  13       23.02       23.59      1.83 o 
   3   3  13       23.25       22.02      1.48 o 
   4   3  13       29.00       33.70     10.31 o 
   5   3  13        0.36       -1.50      1.67 o 
   6   3  13        0.54        0.59      3.31 o 
  -6   4  13        5.48        8.24      5.46 o 
  -5   4  13       51.26       52.92     24.03 o 
  -4   4  13        1.57        1.94      1.55 o 
  -3   4  13      348.65      383.01     90.12 o 
  -2   4  13      159.81      175.26     25.29 o 
  -1   4  13        0.01        0.75      2.13 o 
   0   4  13       28.02       18.34      1.71 o 
   1   4  13        3.99        4.79      1.09 o 
   2   4  13      178.65      201.17      6.67 o 
   3   4  13        0.32        0.32      0.91 o 
   4   4  13        5.01        2.98      1.41 o 
   5   4  13        4.29        5.04      3.21 o 
  -6   5  13        1.37        1.85      2.67 o 
  -5   5  13        0.04       -0.08      1.66 o 
  -4   5  13        4.19        4.82      1.90 o 
  -3   5  13       17.69       30.57      6.18 o 
  -2   5  13       98.96      146.05     25.81 o 
  -1   5  13        1.95        0.18      3.81 o 
   0   5  13      104.33      135.88     13.87 o 
   1   5  13       21.64       32.08      1.84 o 
   2   5  13       21.70       32.81      3.14 o 
   3   5  13       20.72       20.36      2.35 o 
   4   5  13        5.45       10.59      1.69 o 
   5   5  13       11.78       17.55      4.20 o 
  -5   6  13        1.86        3.09      2.22 o 
  -4   6  13       20.84       25.00      3.37 o 
  -3   6  13      116.95      197.36     38.69 o 
  -2   6  13       10.39       13.40      3.66 o 
  -1   6  13       20.84       20.02      2.92 o 
   0   6  13       14.49       16.69      2.63 o 
   1   6  13       48.10       41.92      2.77 o 
   2   6  13        6.79        8.96      1.42 o 
   3   6  13        7.39       11.48      2.00 o 
   4   6  13        0.53        1.66      1.93 o 
  -4   7  13        0.00       -0.56      3.06 o 
  -3   7  13        3.01        2.86      3.12 o 
  -2   7  13        2.50        1.00      2.57 o 
  -1   7  13        2.85        0.97      3.16 o 
   0   7  13        4.92        6.86      2.13 o 
   1   7  13        0.59        3.48      2.79 o 
   2   7  13        2.30        4.63      1.82 o 
   3   7  13        0.67        2.18      1.50 o 
  -3   8  13        0.82       -3.67      5.07 o 
  -2   8  13        0.54       -1.27      2.79 o 
  -1   8  13        1.68        1.87      2.40 o 
   0   8  13        1.47        2.24      1.66 o 
   1   8  13        8.14       10.25      2.27 o 
  -6   0  14        0.02       -0.35      2.22 o 
  -4   0  14       42.57       33.08      3.46 o 
  -2   0  14        5.62        4.94      2.72 o 
   0   0  14        5.33        4.99      1.19 o 
   2   0  14       17.69       13.00      1.83 o 
   4   0  14        1.84        1.78      2.08 o 
   6   0  14       10.03       21.26      5.09 o 
  -7   1  14        1.79        2.80      2.03 o 
  -6   1  14        0.28       -0.37      1.59 o 
  -5   1  14       23.86       21.19      2.34 o 
  -4   1  14        0.71       -0.58      1.02 o 
  -3   1  14        4.30        0.56      2.05 o 
  -2   1  14       96.89       75.29     52.26 o 
  -1   1  14        3.22        2.73      1.26 o 
   0   1  14       14.04       12.62      4.13 o 
   1   1  14      172.92      131.36      3.12 o 
   2   1  14        8.63        7.85      1.08 o 
   3   1  14        6.87        4.66      1.13 o 
   4   1  14        6.25        4.86      1.43 o 
   5   1  14       31.59       28.97      2.70 o 
   6   1  14        1.26        3.58      2.09 o 
  -7   2  14       13.96       10.87      2.41 o 
  -6   2  14        0.01       -0.74      2.13 o 
  -5   2  14       55.26       48.90     25.61 o 
  -4   2  14       11.91       12.39      2.61 o 
  -3   2  14        3.69        4.79      1.89 o 
  -2   2  14       29.49       33.71      7.66 o 
  -1   2  14      200.00      210.94     90.97 o 
   0   2  14        7.94        8.44      3.24 o 
   1   2  14        0.00        1.25      0.75 o 
   2   2  14       14.09       12.01      1.30 o 
   3   2  14        0.81        0.12      1.02 o 
   4   2  14        6.29        9.76      2.05 o 
   5   2  14       23.93       29.13      2.82 o 
  -7   3  14        1.07        1.50      2.63 o 
  -6   3  14        0.06        0.30      2.22 o 
  -5   3  14       31.81       36.25     23.06 o 
  -4   3  14        0.01        0.27      1.26 o 
  -3   3  14       23.14       29.02      7.71 o 
  -2   3  14      111.76      136.01     54.24 o 
  -1   3  14      361.53      334.20    165.97 o 
   0   3  14       43.61       43.00     15.85 o 
   1   3  14       91.05      108.54     16.66 o 
   2   3  14        3.01        3.37      1.04 o 
   3   3  14        0.71        0.46      1.13 o 
   4   3  14        7.53        8.83      1.88 o 
   5   3  14       19.63       21.04      2.63 o 
  -6   4  14        0.49       -0.72      2.46 o 
  -5   4  14       13.33       25.34      8.43 o 
  -4   4  14       56.91       66.43     10.76 o 
  -3   4  14        0.58        1.19      2.55 o 
  -2   4  14        3.06        5.33      2.17 o 
  -1   4  14       22.03       23.27      2.87 o 
   0   4  14       12.54       14.55      1.63 o 
   1   4  14       76.36       84.42      4.67 o 
   2   4  14       45.59       47.83      2.20 o 
   3   4  14        0.07       -0.28      1.05 o 
   4   4  14        0.17        1.11      1.34 o 
   5   4  14        7.37       10.73      3.31 o 
  -6   5  14        0.44       -0.09      2.62 o 
  -5   5  14        2.74        4.91      1.97 o 
  -4   5  14       57.36       87.29     21.06 o 
  -3   5  14       25.28       44.22     11.10 o 
  -2   5  14       44.49       79.71     16.61 o 
  -1   5  14       51.04       51.72      3.78 o 
   0   5  14       19.78       27.91      3.98 o 
   1   5  14        6.18        9.97      1.33 o 
   2   5  14       13.20       11.38      1.34 o 
   3   5  14        5.13        6.84      1.14 o 
   4   5  14        0.83        1.63      1.78 o 
  -5   6  14        0.00       -2.28      2.98 o 
  -4   6  14        5.70        8.55      3.16 o 
  -3   6  14        9.51        8.26      3.05 o 
  -2   6  14        7.47       17.31      3.29 o 
  -1   6  14        2.24        1.14      2.32 o 
   0   6  14        0.16        0.70      1.98 o 
   1   6  14        0.24        0.89      1.41 o 
   2   6  14        0.42        1.87      1.21 o 
   3   6  14        2.93        3.65      1.48 o 
  -4   7  14       11.20       19.04      3.99 o 
  -3   7  14        6.57       10.49      3.65 o 
  -2   7  14        6.74        7.04      3.61 o 
  -1   7  14        5.25        3.92      2.36 o 
   0   7  14        0.26        1.85      1.79 o 
   1   7  14        0.08        1.07      2.67 o 
   2   7  14        2.85        4.52      2.02 o 
  -2   8  14        5.60        2.57      3.20 o 
  -1   8  14        7.59        8.77      2.81 o 
   0   8  14        0.01        2.39      1.95 o 
  -7   0  15        7.81        3.02      2.72 o 
  -5   0  15      246.52      160.78      7.07 o 
  -3   0  15      156.90      173.58      6.58 o 
  -1   0  15       97.34      118.11     11.37 o 
   1   0  15      114.83       69.31      3.02 o 
   3   0  15        0.73       -0.59      1.29 o 
   5   0  15        1.55        0.54      2.13 o 
  -7   1  15        6.53        5.63      2.00 o 
  -6   1  15        7.49        6.83      1.87 o 
  -5   1  15       34.40       33.16      2.79 o 
  -4   1  15        8.28        4.21      2.57 o 
  -3   1  15        0.06       -0.34      1.44 o 
  -2   1  15      265.74      320.22     54.26 o 
  -1   1  15        4.07        4.42      2.13 o 
   0   1  15        0.07       -0.41      0.78 o 
   1   1  15        4.11        3.16      0.82 o 
   2   1  15        3.03        1.98      0.82 o 
   3   1  15        7.10        5.44      1.07 o 
   4   1  15       28.70       27.51      2.24 o 
   5   1  15        5.86        8.70      3.02 o 
  -7   2  15       12.82       23.44     16.78 o 
  -6   2  15        0.23        1.35      2.40 o 
  -5   2  15       98.45       92.96     37.62 o 
  -4   2  15       29.92       42.39     10.54 o 
  -3   2  15        3.89        2.33      1.64 o 
  -2   2  15       14.81       12.52      7.66 o 
  -1   2  15      166.93      142.64     52.75 o 
   0   2  15        4.39        4.87      1.61 o 
   1   2  15       16.28       10.06      2.22 o 
   2   2  15      106.13       80.46      5.41 o 
   3   2  15        0.13        0.13      0.97 o 
   4   2  15        7.71        8.07      1.60 o 
   5   2  15        0.24       -0.55      1.80 o 
  -6   3  15        3.08        2.31      2.30 o 
  -5   3  15        3.51        4.09      4.05 o 
  -4   3  15       21.03       16.84      4.88 o 
  -3   3  15        0.30       -0.81      1.76 o 
  -2   3  15       70.56      109.76     22.72 o 
  -1   3  15      149.88      146.39     74.31 o 
   0   3  15       38.79       31.80     12.80 o 
   1   3  15       34.71       37.65      6.92 o 
   2   3  15        8.99       10.75      1.55 o 
   3   3  15        5.92        4.95      1.22 o 
   4   3  15        1.68        1.31      1.31 o 
   5   3  15       10.36       12.41      2.28 o 
  -6   4  15        6.85        8.18      6.23 o 
  -5   4  15       13.26       14.16     10.16 o 
  -4   4  15       17.28       22.30      6.46 o 
  -3   4  15       37.40       65.34     14.31 o 
  -2   4  15       13.83       13.00      2.50 o 
  -1   4  15       35.08       43.88      5.93 o 
   0   4  15       51.82       39.10      8.50 o 
   1   4  15      310.45      285.91     53.94 o 
   2   4  15        3.39        7.74      1.38 o 
   3   4  15        0.03       -1.37      1.26 o 
   4   4  15       26.91       23.25      2.21 o 
  -5   5  15        0.53        2.11      2.33 o 
  -4   5  15       19.22       30.57      6.95 o 
  -3   5  15        6.83       12.21      4.52 o 
  -2   5  15      164.79      233.22     41.23 o 
  -1   5  15       46.58       59.54      4.36 o 
   0   5  15        1.43       -0.18      2.06 o 
   1   5  15        0.69        1.53      1.05 o 
   2   5  15       42.24       48.84      3.81 o 
   3   5  15        1.67        2.04      1.03 o 
   4   5  15        2.25        2.27      1.88 o 
  -4   6  15        0.44       -1.43      3.00 o 
  -3   6  15       10.39       16.18      3.51 o 
  -2   6  15        6.77        9.26      2.94 o 
  -1   6  15        6.29        5.43      3.49 o 
   0   6  15        9.03        8.74      2.31 o 
   1   6  15       23.39       32.77      4.62 o 
   2   6  15       37.25       48.84      5.44 o 
   3   6  15        0.34        0.99      1.47 o 
  -3   7  15       11.41       16.82      4.13 o 
  -2   7  15        5.85        3.07      3.10 o 
  -1   7  15        0.29        0.76      2.36 o 
   0   7  15        0.11        2.05      2.03 o 
   1   7  15        0.05        2.12      2.45 o 
   2   7  15        0.10        1.72      1.97 o 
  -4   0  16        0.01        1.09      1.93 o 
  -2   0  16        1.44        9.10      4.25 o 
   0   0  16       37.24       33.32      2.32 o 
   2   0  16        0.02        1.09      1.09 o 
   4   0  16        7.87        6.18      1.93 o 
  -6   1  16        0.02        0.32      1.63 o 
  -5   1  16        4.35        2.64      1.74 o 
  -4   1  16        2.95        2.48      1.70 o 
  -3   1  16       19.75       29.21     23.06 o 
  -2   1  16       85.65       94.57     42.42 o 
  -1   1  16        6.07       10.46      3.58 o 
   0   1  16        0.12        0.28      0.66 o 
   1   1  16        8.28        6.91      1.07 o 
   2   1  16        3.50        1.03      0.78 o 
   3   1  16        2.76        1.03      0.96 o 
   4   1  16        2.89        3.22      1.30 o 
   5   1  16        0.01       -0.81      1.45 o 
  -6   2  16        2.12        4.07      2.79 o 
  -5   2  16       30.10       29.26     15.57 o 
  -4   2  16        5.63        3.95      1.86 o 
  -3   2  16        3.78        3.93      2.94 o 
  -2   2  16        4.57        5.28      1.80 o 
  -1   2  16       22.34       21.32     11.15 o 
   0   2  16       21.25       18.72      6.87 o 
   1   2  16       16.09        8.67      2.69 o 
   2   2  16        2.82        1.78      0.91 o 
   3   2  16        0.71       -0.03      1.06 o 
   4   2  16        0.14       -0.47      1.20 o 
   5   2  16        9.33       10.94      2.36 o 
  -6   3  16        0.03        0.38      2.27 o 
  -5   3  16        0.99        0.86      1.92 o 
  -4   3  16       27.66       38.29     11.58 o 
  -3   3  16        3.09        6.89      2.45 o 
  -2   3  16       11.26       16.08      7.22 o 
  -1   3  16        0.25       -0.05      1.18 o 
   0   3  16        3.06        2.90      1.68 o 
   1   3  16       75.93       84.08     17.55 o 
   2   3  16       40.17       43.91      2.51 o 
   3   3  16        8.71        9.02      1.46 o 
   4   3  16        0.99        1.97      1.45 o 
  -5   4  16       18.67       27.47     14.02 o 
  -4   4  16        0.42        1.10      2.27 o 
  -3   4  16       12.65       14.35      2.65 o 
  -2   4  16       54.27       81.59     26.67 o 
  -1   4  16      149.17      185.00     52.83 o 
   0   4  16        6.92        3.34      1.48 o 
   1   4  16       34.00       43.48      9.96 o 
   2   4  16        4.89        4.87      1.57 o 
   3   4  16        1.12        1.07      1.32 o 
   4   4  16        1.35        1.23      1.36 o 
  -5   5  16        4.22       12.21      5.78 o 
  -4   5  16        2.53        9.61      3.13 o 
  -3   5  16        1.86       -0.69      2.28 o 
  -2   5  16        2.89        3.18      2.38 o 
  -1   5  16       31.39       28.92      3.56 o 
   0   5  16       28.19       30.78      7.91 o 
   1   5  16        0.38        1.24      1.12 o 
   2   5  16       13.27       20.44      3.76 o 
   3   5  16        0.06       -0.82      1.22 o 
  -4   6  16        5.56        9.12      3.53 o 
  -3   6  16       10.45       18.21      3.84 o 
  -2   6  16        2.68        4.63      2.80 o 
  -1   6  16       16.48       29.89      3.74 o 
   0   6  16        0.06       -0.38      1.84 o 
   1   6  16       10.77       13.95      2.05 o 
   2   6  16        2.21        4.97      1.66 o 
  -2   7  16        6.43        4.02      3.98 o 
  -1   7  16       22.93       31.58      5.31 o 
   0   7  16        2.19        2.21      2.07 o 
   1   7  16        0.05        3.22      2.84 o 
  -5   0  17       45.93       30.31      3.41 o 
  -3   0  17       19.09       17.06      4.80 o 
  -1   0  17      820.61      937.42     14.93 o 
   1   0  17        0.74        1.58      1.14 o 
   3   0  17       22.98       22.25      2.57 o 
   5   0  17        2.00        1.24      2.22 o 
  -6   1  17        4.99        2.16      1.81 o 
  -5   1  17       20.31       24.13     13.89 o 
  -4   1  17       68.95       64.10     28.60 o 
  -3   1  17       18.90       24.94     10.95 o 
  -2   1  17        0.26        0.22      1.46 o 
  -1   1  17       52.33       45.63     16.49 o 
   0   1  17      131.42      102.58     28.13 o 
   1   1  17       19.36       14.31      2.20 o 
   2   1  17        0.40        0.72      0.79 o 
   3   1  17        4.02        3.42      1.06 o 
   4   1  17       10.53        7.00      1.45 o 
  -6   2  17        3.73        6.25      3.56 o 
  -5   2  17        1.15        1.16      2.01 o 
  -4   2  17        3.76        1.25      1.52 o 
  -3   2  17       21.41       51.66      6.77 o 
  -2   2  17      104.69      116.70     87.36 o 
  -1   2  17      105.48      103.70     77.35 o 
   0   2  17       43.29       30.71     11.94 o 
   1   2  17        2.57        2.06      0.89 o 
   2   2  17       15.68       12.56      1.35 o 
   3   2  17       11.60        7.96      1.36 o 
   4   2  17        0.07       -0.21      1.24 o 
  -6   3  17        0.01        1.06      2.47 o 
  -5   3  17       12.94       14.92     10.68 o 
  -4   3  17        5.33        7.48      2.63 o 
  -3   3  17       23.75       38.90     13.60 o 
  -2   3  17       19.99       39.01      5.88 o 
  -1   3  17        6.02        4.84      2.82 o 
   0   3  17       17.12       19.00      7.56 o 
   1   3  17        6.50        8.04      2.10 o 
   2   3  17       74.82       61.70      5.96 o 
   3   3  17       15.24       14.08      1.74 o 
   4   3  17       16.49       13.73      1.95 o 
  -5   4  17        0.34        2.67      5.19 o 
  -4   4  17        4.81        5.91      2.81 o 
  -3   4  17        3.06        8.75      2.99 o 
  -2   4  17        0.95       -1.62      2.03 o 
  -1   4  17        1.50        1.10      2.62 o 
   0   4  17        1.18        0.21      1.16 o 
   1   4  17        0.45        2.08      1.26 o 
   2   4  17        7.74        8.48      2.42 o 
   3   4  17        2.73        2.11      1.37 o 
  -4   5  17        3.96        3.38      3.12 o 
  -3   5  17        2.65       -0.26      2.79 o 
  -2   5  17        3.46        0.57      2.41 o 
  -1   5  17       18.79       19.76      3.29 o 
   0   5  17        0.85        1.02      2.10 o 
   1   5  17        0.03        1.87      1.68 o 
   2   5  17        5.93        5.01      1.58 o 
   3   5  17        2.26        1.46      1.34 o 
  -3   6  17        2.91        5.26      3.53 o 
  -2   6  17       41.94       62.02     18.05 o 
  -1   6  17        7.81        6.21      3.02 o 
   0   6  17        0.80        0.53      2.17 o 
   1   6  17        5.56        7.54      2.45 o 
   2   6  17        9.06       13.08      3.04 o 
  -1   7  17        4.05        8.09      3.26 o 
  -6   0  18        0.08        1.48      2.27 o 
  -4   0  18        1.33        8.65      5.49 o 
  -2   0  18       12.22       19.78      2.97 o 
   0   0  18       13.34       11.57      1.93 o 
   2   0  18        1.68       -0.15      1.14 o 
   4   0  18        0.05       -0.05      1.83 o 
  -6   1  18        0.71        0.71      3.39 o 
  -5   1  18        1.77        2.68      3.96 o 
  -4   1  18        9.28       15.66     10.60 o 
  -3   1  18        7.92       11.19      2.72 o 
  -2   1  18       33.75       37.97      8.90 o 
  -1   1  18       11.97       13.14      4.38 o 
   0   1  18        7.77        8.63      1.66 o 
   1   1  18        0.78        0.62      0.89 o 
   2   1  18        0.18       -0.22      0.80 o 
   3   1  18        0.00       -0.61      0.85 o 
   4   1  18        5.10        2.82      1.28 o 
  -5   2  18       41.08       51.81     43.83 o 
  -4   2  18        1.17        4.39      2.83 o 
  -3   2  18       19.71       25.41      5.14 o 
  -2   2  18        1.08        1.74      1.19 o 
  -1   2  18       82.92       80.21     56.76 o 
   0   2  18       19.35       18.80      8.06 o 
   1   2  18       90.26       53.21     14.81 o 
   2   2  18       10.12        6.64      1.16 o 
   3   2  18        5.13        4.24      1.25 o 
   4   2  18        0.10        0.28      1.25 o 
  -5   3  18       12.98       32.04      7.96 o 
  -4   3  18        5.21        5.42      2.66 o 
  -3   3  18        7.05        9.35      3.41 o 
  -2   3  18       10.23       21.21      5.14 o 
  -1   3  18        1.12        0.57      1.73 o 
   0   3  18        0.01        0.44      0.96 o 
   1   3  18        1.87        3.49      1.16 o 
   2   3  18        4.15        3.78      1.24 o 
   3   3  18        1.49        2.69      1.31 o 
  -5   4  18        0.02       -2.92      5.24 o 
  -4   4  18        4.72        9.37      3.31 o 
  -3   4  18        6.63       12.52      3.31 o 
  -2   4  18       13.94       21.14      4.70 o 
  -1   4  18       22.33       19.60      3.19 o 
   0   4  18       18.80       22.55     11.42 o 
   1   4  18       38.42       39.41     10.43 o 
   2   4  18        6.85        7.34      2.03 o 
   3   4  18       11.49        8.76      1.70 o 
  -4   5  18        0.03        0.95      3.35 o 
  -3   5  18       16.19       31.48     11.52 o 
  -2   5  18       14.87       19.59      3.94 o 
  -1   5  18        7.26        8.37      2.91 o 
   0   5  18        0.64        2.67      1.87 o 
   1   5  18        1.81        5.73      2.40 o 
   2   5  18        4.47        3.02      1.63 o 
  -2   6  18       13.41       20.23      4.16 o 
  -1   6  18        1.17       -1.08      4.10 o 
   0   6  18        1.00        5.17      4.97 o 
   1   6  18        0.40        1.95      2.35 o 
  -5   0  19       54.27      133.29     11.77 o 
  -1   0  19       10.36       15.97      2.42 o 
   1   0  19       52.38       37.08      2.52 o 
   3   0  19       13.31        7.07      1.63 o 
  -5   1  19        0.15        3.69      3.83 o 
  -4   1  19        7.54       31.59      7.81 o 
  -3   1  19        0.59        1.12      2.42 o 
  -2   1  19       29.59       28.97      2.97 o 
  -1   1  19        4.28        4.80      1.44 o 
   0   1  19      213.92      155.59     32.19 o 
   1   1  19       37.74       28.21      3.24 o 
   2   1  19        0.01       -0.51      0.78 o 
   3   1  19        0.66       -0.20      0.87 o 
  -5   2  19        2.72       17.50      8.45 o 
  -4   2  19        0.18        1.88      5.09 o 
  -3   2  19        1.63        1.93      4.05 o 
  -2   2  19        9.26       10.54      3.21 o 
  -1   2  19       62.44       54.67     33.22 o 
   0   2  19       15.57       13.49      6.55 o 
   1   2  19       60.63       50.54     17.35 o 
   2   2  19       13.63       11.77      1.51 o 
   3   2  19       11.93        9.99      1.48 o 
  -5   3  19        1.62        7.27      7.27 o 
  -4   3  19       20.50       34.28      6.20 o 
  -3   3  19        2.99        3.44      2.68 o 
  -2   3  19       29.83       70.40      7.56 o 
  -1   3  19        9.98        8.75      1.58 o 
   0   3  19        5.33        3.93      3.04 o 
   1   3  19       34.40       33.73     10.31 o 
   2   3  19        4.54        3.26      1.20 o 
   3   3  19        1.37       -0.53      1.15 o 
  -4   4  19        1.08        0.01      3.14 o 
  -3   4  19        0.45       -2.23      2.92 o 
  -2   4  19       19.23       23.77      7.86 o 
  -1   4  19        0.26       -4.47      5.88 o 
   0   4  19        3.40        6.13      3.31 o 
   1   4  19        2.24        2.27      1.28 o 
   2   4  19        3.27        3.86      1.51 o 
  -3   5  19        0.06       -2.49      3.81 o 
  -2   5  19        4.33        1.17      4.62 o 
  -1   5  19        4.07        2.58      3.07 o 
   0   5  19        1.97        3.50      1.99 o 
   1   5  19        1.74        0.80      1.81 o 
  -2   0  20       59.17       85.28      5.98 o 
   0   0  20       24.42       25.81      2.87 o 
   2   0  20        0.56        0.69      1.09 o 
  -5   1  20        8.30       21.80      8.06 o 
  -4   1  20       13.88       42.42      7.37 o 
  -3   1  20        0.36        1.68      2.47 o 
  -2   1  20        3.27        2.52      1.64 o 
  -1   1  20        2.05        0.74      1.42 o 
   0   1  20        0.91        3.42      1.15 o 
   1   1  20       11.14       10.14      1.22 o 
   2   1  20        3.62        2.72      0.96 o 
   3   1  20        3.69        1.71      0.94 o 
  -4   2  20        1.68        5.69      6.38 o 
  -3   2  20        3.40       10.73      5.49 o 
  -2   2  20        0.82        0.59      1.53 o 
  -1   2  20        2.85        4.79      3.14 o 
   0   2  20        7.42        5.91      2.60 o 
   1   2  20       53.59       40.79     13.79 o 
   2   2  20        1.02        0.82      1.01 o 
   3   2  20        0.96        1.30      1.09 o 
  -4   3  20        1.61        9.81      4.55 o 
  -3   3  20        2.40        4.75      2.68 o 
  -2   3  20       21.58       43.11      7.96 o 
  -1   3  20        0.61        0.66      1.18 o 
   0   3  20        0.41       -0.54      0.98 o 
   1   3  20       18.80       13.70      6.72 o 
   2   3  20        0.30       -0.42      1.12 o 
  -3   4  20        1.45        8.64      7.96 o 
  -2   4  20        0.40       -2.13      2.99 o 
  -1   4  20        0.07        1.73      3.02 o 
   0   4  20        7.01       21.65      4.94 o 
   1   4  20        1.45        0.04      1.43 o 
  -2   5  20        0.01       -5.63     12.11 o 
  -1   5  20        2.59       -0.31      6.62 o 
   0   5  20        0.01        0.62      2.15 o 
  -3   0  21        2.37        6.03      3.81 o 
  -1   0  21       17.69       14.54      2.52 o 
   1   0  21      148.16       98.73      4.35 o 
  -3   1  21        1.55        3.36      3.11 o 
  -2   1  21        0.10        0.37      1.56 o 
  -1   1  21        0.34       -0.62      1.34 o 
   0   1  21       49.07       44.71     13.65 o 
   1   1  21        2.93        1.97      0.99 o 
   2   1  21       24.58       14.91      1.56 o 
  -4   2  21        1.99        0.59      6.08 o 
  -2   2  21        2.74        2.01      1.98 o 
  -1   2  21       16.86       13.43      5.36 o 
   0   2  21        1.88        1.39      1.10 o 
   1   2  21        5.00        3.49      2.45 o 
   2   2  21       17.03        8.94      1.34 o 
  -3   3  21        0.27        1.18      3.01 o 
  -1   3  21        1.02        2.03      3.81 o 
   0   3  21        0.25       -0.03      1.07 o 
   1   3  21        2.36        1.90      1.20 o 
  -2   4  21        0.74       -2.77      5.51 o 
  -1   4  21        7.35       10.35      7.84 o 
   0   4  21        7.32       18.98      5.24 o 
  -2   0  22       24.35       34.31      4.50 o 
   0   0  22        5.94        5.14      1.88 o 
  -3   1  22        2.19        2.60      2.66 o 
  -2   1  22        3.81        3.24      2.22 o 
  -1   1  22        0.00        0.02      1.40 o 
   0   1  22        6.12        7.72      1.48 o 
   1   1  22       35.55       20.75      4.89 o 
  -2   2  22        4.81        2.13      4.60 o 
  -1   2  22        0.44        0.77      1.88 o 
   0   2  22        8.10        7.30      2.47 o 
   1   2  22        0.27       -1.02      0.93 o 
  -1   3  22        9.42       17.65      5.49 o 
   0   3  22        0.54        0.98      1.20 o 
  -1   0  23        4.58        6.62      3.07 o 
  -2   1  23        0.66        1.51      2.43 o 
  -1   1  23        1.77        1.35      1.47 o 
                                                 
